# Supplementary material for: Molecular mechanism of endophytic bacteria DX120E regulating polyamine metabolism and promoting plant growth in sugarcane
Source: Front Plant Sci. 2024 Feb 27;15:1334907. doi: 10.3389/fpls.2024.1334907 (PMC10927768; doi:10.3389/fpls.2024.1334907)
Supplement: Supplementary file 1 [file Table_1.xlsx]

## Sheet: 汇总
Table 3 Bacterial polyamine secretion content.				Average	STDEV.S	Unit
Spermine	203.116	206.618	217.126	208.953	7.29086	ng•L-1
Spermidine	179.444	172.802	166.401	172.882	6.52211	ng•L-1
Putrescine	537.514	471.027	542.919	517.153	40.0377	nmol•L-1
FIGURE 3 Effect of polyamine addition on growth of Klebsiella variicola DX120E.
(A) Growth in response to different concentrations of exogenous spermine
Spermine	6 h												Average	12 h												Average	24 h												Average	48 h
c/mM	OD600													OD600													OD600													OD600
0	0.444	0.464	0.459	0.437	0.437	0.434	0.466	0.472	0.489	0.443	0.453	0.428	0.452167	0.683	0.685	0.691	0.619	0.614	0.612	0.64	0.641	0.645	0.624	0.62	0.627	0.64175	0.85	0.861	0.869	0.77	0.755	0.748	0.777	0.783	0.791	0.776	0.769	0.775	0.793667	0.919	0.923	0.93	0.817	0.821	0.817	0.833	0.842	0.848	0.835
0.1	0.442	0.449	0.443	0.402	0.405	0.4	0.407	0.408	0.411	0.4	0.404	0.408	0.414917	0.621	0.632	0.624	0.592	0.598	0.59	0.601	0.602	0.598	0.611	0.608	0.612	0.607417	0.771	0.788	0.776	0.74	0.748	0.733	0.747	0.755	0.745	0.75	0.752	0.751	0.754667	0.849	0.859	0.851	0.807	0.811	0.8	0.794	0.796	0.789	0.807
0.25	0.42	0.414	0.408	0.408	0.4	0.404	0.407	0.427	0.426	0.422	0.393	0.392	0.410083	0.635	0.627	0.625	0.58	0.574	0.58	0.582	0.584	0.579	0.585	0.59	0.585	0.593833	0.774	0.77	0.681	0.725	0.721	0.718	0.731	0.74	0.732	0.743	0.749	0.745	0.73575	0.832	0.822	0.827	0.771	0.771	0.778	0.802	0.8	0.798	0.878
2	0.338	0.341	0.338	0.333	0.337	0.335	0.343	0.339	0.327	0.315	0.315	0.314	0.33125	0.559	0.56	0.558	0.561	0.561	0.556	0.62	0.611	0.611	0.558	0.559	0.557	0.572583	0.717	0.723	0.711	0.707	0.71	0.699	0.77	0.768	0.763	0.696	0.704	0.706	0.722833	0.778	0.782	0.781	0.764	0.767	0.758	0.833	0.818	0.826	0.766
4	0.074	0.072	0.069	0.069	0.07	0.073	0.07	0.067	0.065	0.067	0.066	0.067	0.0690833	0.355	0.377	0.348	0.297	0.306	0.304	0.267	0.268	0.265	0.297	0.299	0.299	0.306833	0.638	0.649	0.641	0.593	0.586	0.594	0.6	0.605	0.602	0.593	0.595	0.596	0.607667	0.742	0.751	0.736	0.688	0.693	0.693	0.699	0.7	0.701	0.7
8	0.06	0.059	0.064	0.062	0.06	0.06	0.059	0.064	0.062	0.06	0.057	0.059	0.0605	0.053	0.057	0.059	0.057	0.055	0.058	0.06	0.061	0.057	0.055	0.055	0.055	0.0568333	0.054	0.056	0.057	0.058	0.055	0.056	0.058	0.055	0.057	0.055	0.055	0.055	0.0559167	0.42	0.423	0.427	0.451	0.45	0.448	0.409	0.41	0.406	0.496
(B) Growth in response to different concentrations of exogenous spermidine.
Spermidine													Average													Average													Average
c/mM	OD600 （6 h）													OD600 （12 h）													OD600 （24 h）													OD600 （48 h）
0	0.444	0.464	0.459	0.437	0.437	0.434	0.466	0.472	0.489	0.443	0.453	0.428	0.452167	0.683	0.685	0.691	0.619	0.614	0.612	0.64	0.641	0.645	0.624	0.62	0.627	0.64175	0.85	0.861	0.869	0.77	0.755	0.748	0.777	0.783	0.791	0.776	0.769	0.775	0.793667	0.919	0.923	0.93	0.817	0.821	0.817	0.833	0.842	0.848	0.835
0.1	0.421	0.422	0.437	0.394	0.392	0.401	0.428	0.426	0.437	0.447	0.436	0.45	0.42425	0.611	0.614	0.619	0.593	0.589	0.595	0.601	0.612	0.615	0.621	0.622	0.627	0.609917	0.765	0.763	0.77	0.73	0.728	0.736	0.73	0.738	0.76	0.742	0.75	0.756	0.747333	0.927	0.932	0.932	0.785	0.784	0.785	0.787	0.796	0.801	0.823
0.25	0.427	0.433	0.432	0.428	0.425	0.425	0.406	0.389	0.386	0.399	0.397	0.396	0.411917	0.622	0.625	0.631	0.628	0.629	0.634	0.611	0.595	0.589	0.601	0.599	0.604	0.614	0.761	0.763	0.754	0.77	0.761	0.76	0.727	0.722	0.721	0.738	0.739	0.743	0.746583	0.822	0.829	0.829	0.819	0.818	0.819	0.782	0.78	0.776	0.786
2	0.426	0.415	0.413	0.416	0.415	0.41	0.393	0.401	0.398	0.402	0.398	0.419	0.408833	0.628	0.609	0.611	0.595	0.596	0.598	0.578	0.574	0.579	0.584	0.58	0.58	0.592667	0.76	0.747	0.749	0.739	0.742	0.74	0.71	0.713	0.712	0.715	0.723	0.723	0.731083	0.809	0.804	0.795	0.873	0.869	0.871	0.767	0.775	0.773	0.769
4	0.349	0.351	0.347	0.348	0.343	0.351	0.344	0.337	0.333	0.328	0.321	0.323	0.339583	0.589	0.59	0.585	0.577	0.569	0.567	0.565	0.561	0.557	0.557	0.558	0.562	0.56975	0.732	0.737	0.731	0.708	0.705	0.706	0.695	0.696	0.697	0.695	0.697	0.698	0.708083	0.791	0.797	0.797	0.757	0.751	0.752	0.735	0.733	0.73	0.761
8	0.15	0.149	0.149	0.172	0.172	0.174	0.171	0.166	0.169	0.155	0.158	0.16	0.162083	0.465	0.464	0.458	0.491	0.492	0.499	0.461	0.462	0.456	0.466	0.476	0.472	0.471833	0.641	0.646	0.632	0.673	0.678	0.688	0.654	0.652	0.655	0.667	0.671	0.661	0.659833	0.747	0.748	0.741	0.794	0.794	0.8	0.754	0.748	0.751	0.736
FIGURE 4 Effect of inoculation with Klebsiella variicola DX120E on polyamine content in sugarcane.
(A) Polyamine oxidase.
Treatment	1 d (U•g-1)			Average	STDEV.S	5% significant level
CK	349.451	342.857	293.956	328.755	30.3162	a
DX	312.088	293.407	293.956	299.817	10.6306	a
Treatment	7 d (U•g-1)			Average	STDEV.S	5% significant level
CK	320.33	292.857	314.286	309.158	14.4364	b
DX	362.637	362.088	326.374	350.366	20.7801	a
Treatment	15 d (U•g-1)			Average	STDEV.S	5% significant level
CK	358.791	313.736	251.099	307.875	54.0848	a
DX	260.44	258.791	234.615	251.282	14.4573	a
(B) Spermine.
Treatment	1 d (mg•g-1)			Average	STDEV.S	5% significant level
CK	0.312536	0.305894	0.318696	0.312375	0.00640249	a
DX	0.306981	0.29285	0.277029	0.292287	0.0149838	a
	7 d (mg•g-1)			Average	STDEV.S	5% significant level
CK	0.369662	0.377633	0.309034	0.35211	0.0375169	a
DX	0.242367	0.269783	0.267246	0.259799	0.0151493	b
	15 d (mg•g-1)			Average	STDEV.S	5% significant level
CK	0.215616	0.26157	0.269541	0.248909	0.0291068	a
DX	0.277271	0.268696	0.265254	0.270407	0.00618846	a
(C) Spermidine.
Treatment	1 d (mg•g-1)			Average	STDEV.S	5% significant level
CK	0.25055	0.28646	0.249863	0.262291	0.0209342	a
DX	0.225636	0.232509	0.281649	0.246598	0.0305494	a
	7 d (mg•g-1)			Average	STDEV.S	5% significant level
CK	0.268935	0.274948	0.260687	0.26819	0.00715968	a
DX	0.197285	0.269794	0.277526	0.248202	0.044264	a
	15 d (mg•g-1)			Average	STDEV.S	5% significant level
CK	0.268591	0.263093	0.28	0.270561	0.00862408	b
DX	0.294021	0.302096	0.306649	0.300922	0.00639578	a
(D) Putrescine.
Treatment	1 d (nmol•g-1)			Average	STDEV.S	5% significant level
CK	4.78108	4.7	5.11892	4.86667	0.222187	a
DX	4.54234	4.63694	4.37568	4.51832	0.132277	a
Treatment	7 d (nmol•g-1)			Average	STDEV.S	5% significant level
CK	4.1009	4.31712	4.51982	4.31261	0.209496	a
DX	4.53333	4.38919	4.69099	4.53784	0.150951	a
Treatment	15 d (nmol•g-1)			Average	STDEV.S	5% significant level
CK	4.67297	4.38243	4.64595	4.56712	0.160511	b
DX	5.09189	5.22027	4.84865	5.0536	0.188746	a
FIGURE 5 Effects of inoculation with Klebsiella variicola DX120E on the activeties of ROS-scavenging antioxidative enzymes in sugarcane leaves.
(A) Superoxide dismutase (SOD) activity.
Treatment	1 d (% inhibition•g-1 protein)			Average	STDEV.S	5% significant level
CK	48.6403	39.9248	43.527	44.0307	4.37954	a
DX	45.1183	49.1731	36.0764	43.4559	6.70471	a
Treatment	7 d (% inhibition•g-1 protein)			Average	STDEV.S	5% significant level
CK	42.3798	42.395	47.8733	44.216	3.16731	a
DX	34.83	28.1515	25.2442	29.4085	4.91501	b
Treatment	15 d (% inhibition•g-1 protein)			Average	STDEV.S	5% significant level
CK	37.25	49.5198	38.4467	41.7389	6.76504	a
DX	42.7691	40.39	50.9884	44.7159	5.56094	a
(B) Catalase (CAT) activity.
Treatment	1 d (∆OD240•g-1•FW•min-1)			Average	STDEV.S
CK	2	1.8	1.73333	1.84444	0.138778	b
DX	2.1	2.73333	2.8	2.54444	0.386341	a
Treatment	7 d (∆OD240•g-1•FW•min-1)			Average	STDEV.S
CK	1.4	1.8	1.8	1.66667	0.23094	a
DX	2.8	2.2	2	2.33333	0.416333	a
Treatment	15 d (∆OD240•g-1•FW•min-1)			Average	STDEV.S
CK	2.8	2.2	2.1	2.36667	0.378594	b
DX	3.6	4	4.8	4.13333	0.61101	a
FIGURE 6 Effect of inoculation with Klebsiella variicola DX120E on the contents of phy-tohormones and ACC in sugarcane leaves.
(A) Auxin (IAA) content.
Treatment	1 d (nmol•g-1)			Average	STDEV.S	5% significant level
CK	2.52703	2.87053	2.67947	2.69234	0.172109	a
DX	2.5189	2.77907	2.54329	2.61375	0.143683	a
Treatment	7 d (nmol•g-1)			Average	STDEV.S	5% significant level
CK	2.46809	2.42947	2.80752	2.56836	0.208017	a
DX	2.81362	2.63476	2.67947	2.70928	0.0930826	a
Treatment	15 d (nmol•g-1)			Average	STDEV.S
CK	2.64085	2.43557	2.68354	2.58665	0.132572	b
DX	2.92541	2.9437	3.05244	2.97385	0.0686734	a
(B) Gibberellin (GA).
Treatment	1 d (nmol•g-1)			Average	STDEV.S	5% significant level
CK	1.76931	1.73465	1.63234	1.7121	0.0712125	a
DX	1.84851	1.79406	1.55314	1.7319	0.157194	a
Treatment	7 d (nmol•g-1)			Average	STDEV.S	5% significant level
CK	1.65875	1.71238	1.79406	1.72173	0.0681397	a
DX	1.68515	1.69505	1.91452	1.76491	0.129665	a
Treatment	15 d (nmol•g-1)			Average	STDEV.S	5% significant level
CK	1.81551	1.84521	1.85347	1.83806	0.0199618	b
DX	2.11584	1.98053	1.92772	2.00803	0.0970282	a
(C) 1-aminocyclopropane-1-carboxylic synthase (ACS) content.
Treatment	1 d (U•g-1)			Average	STDEV.S	5% significant level
CK	1.74356	1.82277	1.6066	1.72431	0.109364	a
DX	1.82277	1.76832	1.52739	1.70616	0.157194	a
Treatment	7 d (U•g-1)			Average	STDEV.S	5% significant level
CK	1.63795	1.76172	1.76832	1.72266	0.0734339	a
DX	1.67591	1.67096	1.88878	1.74521	0.124355	a
Treatment	15 d (U•g-1)			Average	STDEV.S	5% significant level
CK	1.78977	1.81947	1.83	1.81308	0.0208632	b
DX	2.16683	2.04	1.90693	2.03792	0.129963	a
FIGURE 9 Correlation plot of qRT-PCR and RNA sequencing results.
LAp_06H0000510	log2（qPCR）			Average	5% significant level
CK	0.896405	1.10616	1.00851	1.00369	0.104959
DX	1.34516	1.47882	1.75862	1.52753	0.210991
LAp_06G0007890	log2（qPCR）			Average	5% significant level
CK	0.897095	1.08172	1.03049	1.0031	0.095313
DX	0.896405	0.861878	0.659246	0.805843	0.128125
LAp_00065410	log2（qPCR）			Average	5% significant level
CK	0.951905	0.911021	1.15313	1.00535	0.129602
DX	1.29335	2.944	1.79973	2.01236	0.845619
LAp_02F0007930	log2（qPCR）			Average	5% significant level
CK	0.794924	1.18555	1.0611	1.01386	0.199551
DX	2.20042	2.79164	2.05306	2.34837	0.390884
Soffic_04G0019590-1A	log2（qPCR）			Average	5% significant level
CK	0.892272	1.09598	1.02259	1.00361	0.103171
DX	0.414979	0.490087	0.486702	0.463923	0.0424203
Soffic_01G0001000-2D	log2（qPCR）			Average	5% significant level
CK	1.15491	0.865203	1.00077	1.00696	0.144951
DX	2.70695	3.27918	2.53151	2.83921	0.390987
Sof-fic_04G0000090-3C	log2（qPCR）			Average	5% significant level
CK	0.857904	1.15313	1.01084	1.00729	0.147645
DX	3.51724	3.42898	4.56657	3.8376	0.632851
Soffic_03G0028760-5E	log2（qPCR）			Average	5% significant level
CK	1.10701	1.07674	0.838956	1.00757	0.146804
DX	0.712299	0.653181	0.665367	0.676949	0.0312145
Soffic_01G0001480-2C	log2（qPCR）			Average	5% significant level
CK	0.943874	0.943874	1.12246	1.0034	0.103108
DX	2.10753	2.68618	2.43776	2.41049	0.290285
Soffic_04G0022820-2P	log2（qPCR）			Average	5% significant level
CK	1.10957	1.06807	0.843816	1.00715	0.142966
DX	0.331916	0.418671	0.515444	0.42201	0.0918099
ID	log2（RNA-seq）	log2（qPCR）
LAp_06H0000510	1.67029	1.52753
LAp_06G0007890	-1.36399	0.805843
LAp_00065410	1.46973	2.01236
LAp_02F0007930	1.40857	2.34837
Soffic_04G0019590-1A	-1.26053	0.463923
Soffic_01G0001000-2D	2.55535	2.83921
Soffic_04G0000090-3C	2.42374	3.8376
Soffic_03G0028760-5E	-1.70578	0.676949
Soffic_01G0001480-2C	2.27324	2.41049
Soffic_04G0022820-2P	-1.71182	0.42201
[truncated: 42 more columns]
