# Supplementary material for: Molecular mechanism of endophytic bacteria DX120E regulating polyamine metabolism and promoting plant growth in sugarcane
Source: Front Plant Sci. 2024 Feb 27;15:1334907. doi: 10.3389/fpls.2024.1334907 (PMC10927768; doi:10.3389/fpls.2024.1334907)
Supplement: Supplementary file 2 [file Table_2.xlsx]

## Sheet: Sheet1
ID	gene_name	gene_chr	gene_start	gene_end	gene_strand	gene_length	gene_biotype	gene_description	Subfamily	Family	L_DXvsL_CK_log2FoldChange	L_DXvsL_CK_pvalue	L_DXvsL_CK_padj	biological_process	biological_process_description	cellular_component	cellular_component_description	molecular_function	molecular_function_description	pathway_id	pathway
Soffic_08G0017330-2P	Soffic_08G0017330-2P	Chr08D	53932683	53935792	-	2016	protein_coding	- && sp|P31752|ASNS_ASPOF Asparagine synthetase [glutamine-hydrolyzing] OS=Asparagus officinalis OX=4686 PE=2 SV=2 && PF13537:Glutamine amidotransferase domain|PF00733:Asparagine synthase	-	-	2.82092	5.47e-88	2.82e-83	GO:0006529||GO:0008152||GO:0006082||GO:0006520||GO:0006528||GO:0006807||GO:0008150||GO:0008652||GO:0009058||GO:0009066||GO:0009067||GO:0009987||GO:0016053||GO:0019752||GO:0032787||GO:0034641||GO:0043436||GO:0043603||GO:0043604||GO:0044237||GO:0044238||GO:0044249||GO:0044271||GO:0044281||GO:0044283||GO:0046394||GO:0071704||GO:0072330||GO:1901564||GO:1901566||GO:1901576||GO:1901605||GO:1901607	asparagine biosynthetic process||metabolic process||organic acid metabolic process||cellular amino acid metabolic process||asparagine metabolic process||nitrogen compound metabolic process||biological_process||cellular amino acid biosynthetic process||biosynthetic process||aspartate family amino acid metabolic process||aspartate family amino acid biosynthetic process||cellular process||organic ac…			GO:0004066||GO:0003674||GO:0003824||GO:0016874||GO:0016879||GO:0016884	asparagine synthase (glutamine-hydrolyzing) activity||molecular_function||catalytic activity||ligase activity||ligase activity, forming carbon-nitrogen bonds||carbon-nitrogen ligase activity, with glutamine as amido-N-donor	sbi00250||sbi01100||sbi01110||sbi01230	Alanine, aspartate and glutamate metabolism||Metabolic pathways||Biosynthesis of secondary metabolites||Biosynthesis of amino acids
LAp_03G0008580	LAp_03G0008580	Chr03G	19840743	19841755	+	783	protein_coding	- && sp|Q03200|LIRP1_ORYSJ Light-regulated protein, chloroplastic OS=Oryza sativa subsp. japonica OX=39947 GN=LIR1 PE=1 SV=1 && PF07207:Light regulated protein Lir1	-	-	2.26785	1.21e-86	3.13e-82			GO:0009507||GO:0005622||GO:0005575||GO:0005623||GO:0005737||GO:0043231||GO:0009536||GO:0043226||GO:0043227||GO:0043229||GO:0044424||GO:0044444||GO:0044464	chloroplast||intracellular||cellular_component||cell||cytoplasm||intracellular membrane-bounded organelle||plastid||organelle||membrane-bounded organelle||intracellular organelle||intracellular part||cytoplasmic part||cell part			--	--
LAp_00075750	LAp_00075750	utg009438l_102000_124999	18204	20346	-	801	protein_coding	- && sp|Q6ICL3|TNG2_HUMAN Transport and Golgi organization protein 2 homolog OS=Homo sapiens OX=9606 GN=TANGO2 PE=2 SV=1 && PF05742:Transport and Golgi organisation 2	-	-	3.03207	4.25e-84	7.29e-80	--	--	--	--	--	--	--	--
Soffic_03G0015030-7G	Soffic_03G0015030-7G	Chr03G	43746880	43748430	-	1451	protein_coding	- && sp|C5XNN6|THI41_SORBI Thiamine thiazole synthase 1, chloroplastic OS=Sorghum bicolor OX=4558 GN=THI1-1 PE=3 SV=1 && PF01946:Thi4 family	-	-	3.23927	5.69e-83	7.32e-79	--	--	--	--	--	--	sbi00730||sbi01100||sbi01240	Thiamine metabolism||Metabolic pathways||Biosynthesis of cofactors
LAp_01C0051670	LAp_01C0051670	Chr01C	125980539	125983737	-	1663	protein_coding	- && sp|P12859|G3PB_PEA Glyceraldehyde-3-phosphate dehydrogenase B, chloroplastic OS=Pisum sativum OX=3888 GN=GAPB PE=1 SV=2 && PF02672:CP12 domain|PF02800:Glyceraldehyde 3-phosphate dehydrogenase, C-terminal domain|PF00044:Glyceraldehyde 3-phosphate dehydrogenase, NAD binding domain	-	-	-4.00368	6.2e-77	6.39e-73	GO:0055114||GO:0008152||GO:0008150	oxidation-reduction process||metabolic process||biological_process			GO:0016620||GO:0051287||GO:0003674||GO:0003824||GO:0016491||GO:0016903||GO:0000166||GO:0005488||GO:0036094||GO:0048037||GO:0050662||GO:0097159||GO:1901265||GO:1901363	oxidoreductase activity, acting on the aldehyde or oxo group of donors, NAD or NADP as acceptor||NAD binding||molecular_function||catalytic activity||oxidoreductase activity||oxidoreductase activity, acting on the aldehyde or oxo group of donors||nucleotide binding||binding||small molecule binding||cofactor binding||coenzyme binding||organic cyclic compound binding||nucleoside phosphate binding||…	sbi00710||sbi01100||sbi01200	Carbon fixation in photosynthetic organisms||Metabolic pathways||Carbon metabolism
Soffic_03G0024470-1A	Soffic_03G0024470-1A	Chr03A	66016140	66017653	-	977	protein_coding	- && sp|P16273|PRPX_HORVU Pathogen-related protein OS=Hordeum vulgare OX=4513 PE=2 SV=2 && -	-	-	3.43173	1.3e-74	1.12e-70	--	--	--	--	--	--	--	--
Soffic_07G0014420-1B	Soffic_07G0014420-1B	Chr07B	49280771	49282135	+	624	protein_coding	- && sp|Q54ED3|DNJA1_DICDI DnaJ homolog subfamily A member 1 homolog OS=Dictyostelium discoideum OX=44689 GN=dnaja1 PE=3 SV=1 && PF00226:DnaJ domain	-	-	3.46693	5.1e-73	3.75e-69	--	--	--	--	--	--	--	--
Soffic_03G0017320-3C	Soffic_03G0017320-3C	Chr03C	49828495	49830037	-	1446	protein_coding	- && sp|C5XNN6|THI41_SORBI Thiamine thiazole synthase 1, chloroplastic OS=Sorghum bicolor OX=4558 GN=THI1-1 PE=3 SV=1 && PF01946:Thi4 family	-	-	3.99399	8.28e-69	5.33e-65	--	--	--	--	--	--	sbi00730||sbi01100||sbi01240	Thiamine metabolism||Metabolic pathways||Biosynthesis of cofactors
Soffic_01G0008930-1A	Soffic_01G0008930-1A	Chr01A	18528315	18530050	+	938	protein_coding	- && sp|Q9XIM0|MEE14_ARATH CCG-binding protein 1 OS=Arabidopsis thaliana OX=3702 GN=MEE14 PE=1 SV=1 && -	-	-	2.67376	1.66e-67	9.49e-64	--	--	--	--	--	--	--	--
Soffic_03G0033330-4H	Soffic_03G0033330-4H	Chr03H	83723023	83725149	+	1156	protein_coding	- && sp|A2WXD9|PSBS1_ORYSI Photosystem II 22 kDa protein 1, chloroplastic OS=Oryza sativa subsp. indica OX=39946 GN=PSBS1 PE=1 SV=1 && PF00504:Chlorophyll A-B binding protein	-	-	-2.30331	3.88e-66	2e-62	--	--	--	--	--	--	sbi00195||sbi01100	Photosynthesis||Metabolic pathways
Soffic_03G0016020-5E	Soffic_03G0016020-5E	Chr03E	48027618	48029154	-	1440	protein_coding	- && sp|C5XNN6|THI41_SORBI Thiamine thiazole synthase 1, chloroplastic OS=Sorghum bicolor OX=4558 GN=THI1-1 PE=3 SV=1 && PF01946:Thi4 family	-	-	3.61854	1.26e-65	5.88e-62	--	--	--	--	--	--	sbi00730||sbi01100||sbi01240	Thiamine metabolism||Metabolic pathways||Biosynthesis of cofactors
LAp_04D0002800	LAp_04D0002800	Chr04D	6137500	6141553	-	1845	protein_coding	- && sp|Q8L7Z9|DIT2_SPIOL Dicarboxylate transporter 2, chloroplastic OS=Spinacia oleracea OX=3562 GN=DIT2 PE=1 SV=1 && PF00939:Sodium:sulfate symporter transmembrane region	-	-	-2.54953	5.13e-65	2.2e-61	GO:0055085||GO:0006810||GO:0008150||GO:0051179||GO:0051234	transmembrane transport||transport||biological_process||localization||establishment of localization	GO:0016020||GO:0005575	membrane||cellular_component	GO:0022857||GO:0003674||GO:0005215	transmembrane transporter activity||molecular_function||transporter activity	--	--
LAp_00039580	LAp_00039580	utg001981l_4440000_4462999	9441	11638	-	645	protein_coding	- && sp|Q9FKW8|STR18_ARATH Thiosulfate sulfurtransferase 18 OS=Arabidopsis thaliana OX=3702 GN=STR18 PE=1 SV=1 && -	-	-	3.73461	1.22e-64	4.81e-61	--	--	--	--	--	--	--	--
Soffic_02G0035890-2B	Soffic_02G0035890-2B	Chr02B	96640930	96642294	-	1302	protein_coding	- && sp|C5X2M4|THI42_SORBI Thiamine thiazole synthase 2, chloroplastic OS=Sorghum bicolor OX=4558 GN=THI1-2 PE=3 SV=1 && PF01946:Thi4 family	-	-	2.33601	1.98e-60	7.29e-57	--	--	--	--	--	--	sbi00730||sbi01100||sbi01240	Thiamine metabolism||Metabolic pathways||Biosynthesis of cofactors
Soffic_04G0006070-1P_1	Soffic.04G0006070-1P	Chr04C	13819268	13820752	-	1485	protein_coding	- && sp|A0A193AU77|GGT24_PUNGR Gallate 1-beta-glucosyltransferase 84A24 OS=Punica granatum OX=22663 GN=UGT84A24 PE=1 SV=1 && PF00201:UDP-glucoronosyl and UDP-glucosyl transferase	-	-	-2.72816	5.21e-59	1.79e-55					GO:0008194||GO:0003674||GO:0003824||GO:0016740||GO:0016757	UDP-glycosyltransferase activity||molecular_function||catalytic activity||transferase activity||transferase activity, transferring glycosyl groups	--	--
Soffic_01G0027230-2B	Soffic_01G0027230-2B	Chr01B	73229765	73232499	+	1861	protein_coding	- && sp|Q9FVQ4|PLGG1_ARATH Plastidal glycolate/glycerate translocator 1, chloroplastic OS=Arabidopsis thaliana OX=3702 GN=PLGG1 PE=1 SV=1 && PF04172:LrgB-like family	-	-	-2.04913	5.64e-59	1.81e-55	--	--	--	--	--	--	--	--
Soffic_03G0018270-1A	Soffic_03G0018270-1A	Chr03A	52799643	52811563	-	2916	protein_coding	- && sp|Q54V77|PYRG_DICDI CTP synthase OS=Dictyostelium discoideum OX=44689 GN=ctps PE=3 SV=1 && PF06418:CTP synthase N-terminus|PF00117:Glutamine amidotransferase class-I	-	-	3.38761	5.58e-58	1.69e-54	GO:0006221||GO:0008152||GO:0006139||GO:0006220||GO:0006725||GO:0006753||GO:0006793||GO:0006796||GO:0006807||GO:0008150||GO:0009058||GO:0009117||GO:0009165||GO:0009987||GO:0018130||GO:0019438||GO:0019637||GO:0034641||GO:0034654||GO:0044237||GO:0044238||GO:0044249||GO:0044271||GO:0044281||GO:0046483||GO:0055086||GO:0071704||GO:0072527||GO:0072528||GO:0090407||GO:1901293||GO:1901360||GO:1901362||GO:…	pyrimidine nucleotide biosynthetic process||metabolic process||nucleobase-containing compound metabolic process||pyrimidine nucleotide metabolic process||cellular aromatic compound metabolic process||nucleoside phosphate metabolic process||phosphorus metabolic process||phosphate-containing compound metabolic process||nitrogen compound metabolic process||biological_process||biosynthetic process||n…			GO:0003883||GO:0003674||GO:0003824||GO:0016874||GO:0016879	CTP synthase activity||molecular_function||catalytic activity||ligase activity||ligase activity, forming carbon-nitrogen bonds	sbi00240||sbi01100||sbi01232||sbi01240	Pyrimidine metabolism||Metabolic pathways||Nucleotide metabolism||Biosynthesis of cofactors
Soffic_08G0000260-5E	Soffic_08G0000260-5E	Chr08E	569857	573055	-	1827	protein_coding	- && sp|P31752|ASNS_ASPOF Asparagine synthetase [glutamine-hydrolyzing] OS=Asparagus officinalis OX=4686 PE=2 SV=2 && PF00733:Asparagine synthase|PF13537:Glutamine amidotransferase domain	-	-	2.83703	2.11e-56	6.03e-53	GO:0006529||GO:0008152||GO:0006082||GO:0006520||GO:0006528||GO:0006807||GO:0008150||GO:0008652||GO:0009058||GO:0009066||GO:0009067||GO:0009987||GO:0016053||GO:0019752||GO:0032787||GO:0034641||GO:0043436||GO:0043603||GO:0043604||GO:0044237||GO:0044238||GO:0044249||GO:0044271||GO:0044281||GO:0044283||GO:0046394||GO:0071704||GO:0072330||GO:1901564||GO:1901566||GO:1901576||GO:1901605||GO:1901607	asparagine biosynthetic process||metabolic process||organic acid metabolic process||cellular amino acid metabolic process||asparagine metabolic process||nitrogen compound metabolic process||biological_process||cellular amino acid biosynthetic process||biosynthetic process||aspartate family amino acid metabolic process||aspartate family amino acid biosynthetic process||cellular process||organic ac…			GO:0004066||GO:0003674||GO:0003824||GO:0016874||GO:0016879||GO:0016884	asparagine synthase (glutamine-hydrolyzing) activity||molecular_function||catalytic activity||ligase activity||ligase activity, forming carbon-nitrogen bonds||carbon-nitrogen ligase activity, with glutamine as amido-N-donor	sbi00250||sbi01100||sbi01110||sbi01230	Alanine, aspartate and glutamate metabolism||Metabolic pathways||Biosynthesis of secondary metabolites||Biosynthesis of amino acids
Soffic_03G0016860-6F	Soffic_03G0016860-6F	Chr03F	51806283	51807833	-	1453	protein_coding	- && sp|C5XNN6|THI41_SORBI Thiamine thiazole synthase 1, chloroplastic OS=Sorghum bicolor OX=4558 GN=THI1-1 PE=3 SV=1 && PF01946:Thi4 family	-	-	3.67605	2.97e-55	8.04e-52	--	--	--	--	--	--	sbi00730||sbi01100||sbi01240	Thiamine metabolism||Metabolic pathways||Biosynthesis of cofactors
Soffic_01G0003230-1A	Soffic_01G0003230-1A	Chr01A	6691126	6692104	-	710	protein_coding	- && - && -	-	-	2.45846	4.74e-55	1.22e-51	--	--	--	--	--	--	--	--
Soffic_09G0014000-1A	Soffic_09G0014000-1A	Chr09A	45588427	45593049	-	2096	protein_coding	- && sp|Q93YU2|RUS6_ARATH Protein root UVB sensitive 6 OS=Arabidopsis thaliana OX=3702 GN=RUS6 PE=2 SV=1 && PF04884:Vitamin B6 photo-protection and homoeostasis	-	-	5.36113	1.28e-53	3.14e-50	--	--	--	--	--	--	--	--
LAp_08C0005180	LAp_08C0005180	Chr08C	12688260	12689917	-	1455	protein_coding	- && sp|Q40677|ALFP_ORYSJ Fructose-bisphosphate aldolase, chloroplastic OS=Oryza sativa subsp. japonica OX=39947 GN=ALDP PE=1 SV=2 && PF00274:Fructose-bisphosphate aldolase class-I	-	-	-1.93645	4.36e-53	1.02e-49	GO:0006096||GO:0008152||GO:0005975||GO:0006082||GO:0006090||GO:0006091||GO:0006139||GO:0006163||GO:0006164||GO:0006165||GO:0006725||GO:0006732||GO:0006733||GO:0006753||GO:0006754||GO:0006757||GO:0006793||GO:0006796||GO:0006807||GO:0008150||GO:0009056||GO:0009058||GO:0009108||GO:0009117||GO:0009123||GO:0009124||GO:0009126||GO:0009127||GO:0009132||GO:0009135||GO:0009141||GO:0009142||GO:0009144||GO:…	glycolytic process||metabolic process||carbohydrate metabolic process||organic acid metabolic process||pyruvate metabolic process||generation of precursor metabolites and energy||nucleobase-containing compound metabolic process||purine nucleotide metabolic process||purine nucleotide biosynthetic process||nucleoside diphosphate phosphorylation||cellular aromatic compound metabolic process||coenzym…			GO:0004332||GO:0003674||GO:0003824||GO:0016829||GO:0016830||GO:0016832	fructose-bisphosphate aldolase activity||molecular_function||catalytic activity||lyase activity||carbon-carbon lyase activity||aldehyde-lyase activity	sbi00010||sbi00030||sbi00051||sbi00710||sbi01100||sbi01110||sbi01200||sbi01230	Glycolysis / Gluconeogenesis||Pentose phosphate pathway||Fructose and mannose metabolism||Carbon fixation in photosynthetic organisms||Metabolic pathways||Biosynthesis of secondary metabolites||Carbon metabolism||Biosynthesis of amino acids
LAp_05C0008220	LAp_05C0008220	Chr05C	24322167	24324145	+	1979	protein_coding	- && sp|A0A193AU77|GGT24_PUNGR Gallate 1-beta-glucosyltransferase 84A24 OS=Punica granatum OX=22663 GN=UGT84A24 PE=1 SV=1 && PF00201:UDP-glucoronosyl and UDP-glucosyl transferase	-	-	-2.75438	1.24e-52	2.77e-49					GO:0008194||GO:0003674||GO:0003824||GO:0016740||GO:0016757	UDP-glycosyltransferase activity||molecular_function||catalytic activity||transferase activity||transferase activity, transferring glycosyl groups	--	--
Soffic_06G0008380-4D	Soffic_06G0008380-4D	Chr06D	36107315	36109264	+	1529	protein_coding	- && sp|P09315|G3PA_MAIZE Glyceraldehyde-3-phosphate dehydrogenase A, chloroplastic OS=Zea mays OX=4577 GN=GAPA PE=2 SV=1 && PF00044:Glyceraldehyde 3-phosphate dehydrogenase, NAD binding domain|PF02800:Glyceraldehyde 3-phosphate dehydrogenase, C-terminal domain	-	-	-1.90834	2.82e-52	6.05e-49	GO:0055114||GO:0008152||GO:0008150	oxidation-reduction process||metabolic process||biological_process			GO:0051287||GO:0016620||GO:0000166||GO:0003674||GO:0005488||GO:0036094||GO:0048037||GO:0050662||GO:0097159||GO:1901265||GO:1901363||GO:0003824||GO:0016491||GO:0016903	NAD binding||oxidoreductase activity, acting on the aldehyde or oxo group of donors, NAD or NADP as acceptor||nucleotide binding||molecular_function||binding||small molecule binding||cofactor binding||coenzyme binding||organic cyclic compound binding||nucleoside phosphate binding||heterocyclic compound binding||catalytic activity||oxidoreductase activity||oxidoreductase activity, acting on the al…	sbi00710||sbi01100||sbi01200	Carbon fixation in photosynthetic organisms||Metabolic pathways||Carbon metabolism
Soffic_10G0013300-2C	Soffic_10G0013300-2C	Chr10C	35990677	35994887	-	1580	protein_coding	- && sp|F4J3G5|CTPA3_ARATH Carboxyl-terminal-processing peptidase 3, chloroplastic OS=Arabidopsis thaliana OX=3702 GN=CTPA3 PE=3 SV=1 && PF13180:PDZ domain|PF03572:Peptidase family S41	-	-	-1.77779	6.38e-52	1.31e-48	GO:0006508||GO:0008152||GO:0006807||GO:0008150||GO:0019538||GO:0043170||GO:0044238||GO:0071704||GO:1901564	proteolysis||metabolic process||nitrogen compound metabolic process||biological_process||protein metabolic process||macromolecule metabolic process||primary metabolic process||organic substance metabolic process||organonitrogen compound metabolic process			GO:0005515||GO:0008236||GO:0003674||GO:0005488||GO:0003824||GO:0008233||GO:0070011||GO:0016787||GO:0017171||GO:0140096	protein binding||serine-type peptidase activity||molecular_function||binding||catalytic activity||peptidase activity||peptidase activity, acting on L-amino acid peptides||hydrolase activity||serine hydrolase activity||catalytic activity, acting on a protein	--	--
LAp_05F0020410	LAp_05F0020410	Chr05F	74425463	74428591	+	2254	protein_coding	- && sp|Q10RZ1|BAMY2_ORYSJ Beta-amylase 2, chloroplastic OS=Oryza sativa subsp. japonica OX=39947 GN=BAMY2 PE=1 SV=1 && PF01373:Glycosyl hydrolase family 14	-	-	-2.2004	6.67e-52	1.32e-48	GO:0000272||GO:0008152||GO:0005975||GO:0005976||GO:0008150||GO:0009056||GO:0009057||GO:0016052||GO:0043170||GO:0044238||GO:0071704||GO:1901575	polysaccharide catabolic process||metabolic process||carbohydrate metabolic process||polysaccharide metabolic process||biological_process||catabolic process||macromolecule catabolic process||carbohydrate catabolic process||macromolecule metabolic process||primary metabolic process||organic substance metabolic process||organic substance catabolic process			GO:0016161||GO:0003674||GO:0003824||GO:0004553||GO:0016160||GO:0016787||GO:0016798	beta-amylase activity||molecular_function||catalytic activity||hydrolase activity, hydrolyzing O-glycosyl compounds||amylase activity||hydrolase activity||hydrolase activity, acting on glycosyl bonds	sbi00500||sbi01100||sbi01110	Starch and sucrose metabolism||Metabolic pathways||Biosynthesis of secondary metabolites
Soffic_07G0012960-6H	Soffic_07G0012960-6H	Chr07H	51023153	51023906	-	687	protein_coding	- && sp|Q9SL05|PGR5_ARATH Protein PROTON GRADIENT REGULATION 5, chloroplastic OS=Arabidopsis thaliana OX=3702 GN=PGR5 PE=1 SV=1 && -	-	-	-5.0597	5.5e-51	1.05e-47	--	--	--	--	--	--	--	--
Soffic_02G0035440-2B	Soffic_02G0035440-2B	Chr02B	95914539	95918320	-	1965	protein_coding	- && sp|Q75W16|AROG_ORYSJ Phospho-2-dehydro-3-deoxyheptonate aldolase 2, chloroplastic OS=Oryza sativa subsp. japonica OX=39947 GN=DAHPS2 PE=2 SV=1 && PF01474:Class-II DAHP synthetase family	-	-	-2.40094	1.87e-47	3.43e-44	GO:0009073||GO:0008152||GO:0006082||GO:0006520||GO:0006725||GO:0006807||GO:0008150||GO:0008652||GO:0009058||GO:0009072||GO:0009987||GO:0016053||GO:0019438||GO:0019752||GO:0043436||GO:0044237||GO:0044238||GO:0044249||GO:0044281||GO:0044283||GO:0046394||GO:0071704||GO:1901360||GO:1901362||GO:1901564||GO:1901566||GO:1901576	aromatic amino acid family biosynthetic process||metabolic process||organic acid metabolic process||cellular amino acid metabolic process||cellular aromatic compound metabolic process||nitrogen compound metabolic process||biological_process||cellular amino acid biosynthetic process||biosynthetic process||aromatic amino acid family metabolic process||cellular process||organic acid biosynthetic pro…			GO:0003849||GO:0003674||GO:0003824||GO:0016740||GO:0016765	3-deoxy-7-phosphoheptulonate synthase activity||molecular_function||catalytic activity||transferase activity||transferase activity, transferring alkyl or aryl (other than methyl) groups	sbi00400||sbi01100||sbi01110||sbi01230	Phenylalanine, tyrosine and tryptophan biosynthesis||Metabolic pathways||Biosynthesis of secondary metabolites||Biosynthesis of amino acids
Soffic_06G0000150-4F	Soffic_06G0000150-4F	Chr06F	227310	229362	+	1689	protein_coding	- && sp|P49081|MASY_MAIZE Malate synthase, glyoxysomal OS=Zea mays OX=4577 GN=LIP PE=2 SV=1 && PF01274:Malate synthase	-	-	3.46343	3.01e-47	5.35e-44	GO:0006097||GO:0008152||GO:0005975||GO:0006081||GO:0006082||GO:0008150||GO:0009987||GO:0019752||GO:0032787||GO:0043436||GO:0044237||GO:0044238||GO:0044262||GO:0044281||GO:0046487||GO:0071704	glyoxylate cycle||metabolic process||carbohydrate metabolic process||cellular aldehyde metabolic process||organic acid metabolic process||biological_process||cellular process||carboxylic acid metabolic process||monocarboxylic acid metabolic process||oxoacid metabolic process||cellular metabolic process||primary metabolic process||cellular carbohydrate metabolic process||small molecule metabolic p…			GO:0004474||GO:0003824||GO:0003674||GO:0016740||GO:0016746||GO:0046912	malate synthase activity||catalytic activity||molecular_function||transferase activity||transferase activity, transferring acyl groups||transferase activity, transferring acyl groups, acyl groups converted into alkyl on transfer	sbi00620||sbi00630||sbi01100||sbi01110||sbi01200	Pyruvate metabolism||Glyoxylate and dicarboxylate metabolism||Metabolic pathways||Biosynthesis of secondary metabolites||Carbon metabolism
Soffic_01G0003080-6H	Soffic_01G0003080-6H	Chr01H	6539677	6540831	-	898	protein_coding	- && - && -	-	-	1.97473	1.38e-46	2.36e-43	--	--	--	--	--	--	--	--
Soffic_08G0012500-7G	Soffic_08G0012500-7G	Chr08G	43445183	43446090	-	823	protein_coding	- && - && PF06549:Protein of unknown function (DUF1118)	-	-	-3.89104	2.46e-46	4.08e-43	--	--	--	--	--	--	--	--
Soffic_03G0008680-1A	Soffic_03G0008680-1A	Chr03A	20929160	20930129	+	740	protein_coding	- && sp|Q03200|LIRP1_ORYSJ Light-regulated protein, chloroplastic OS=Oryza sativa subsp. japonica OX=39947 GN=LIR1 PE=1 SV=1 && PF07207:Light regulated protein Lir1	-	-	1.63221	8.01e-46	1.29e-42			GO:0009507||GO:0005622||GO:0005575||GO:0005623||GO:0005737||GO:0043231||GO:0009536||GO:0043226||GO:0043227||GO:0043229||GO:0044424||GO:0044444||GO:0044464	chloroplast||intracellular||cellular_component||cell||cytoplasm||intracellular membrane-bounded organelle||plastid||organelle||membrane-bounded organelle||intracellular organelle||intracellular part||cytoplasmic part||cell part			--	--
LAp_03H0016510	LAp_03H0016510	Chr03H	48958463	48960008	-	1448	protein_coding	- && sp|C5XNN6|THI41_SORBI Thiamine thiazole synthase 1, chloroplastic OS=Sorghum bicolor OX=4558 GN=THI1-1 PE=3 SV=1 && PF01946:Thi4 family	-	-	4.16744	4.17e-45	6.51e-42	--	--	--	--	--	--	sbi00730||sbi01100||sbi01240	Thiamine metabolism||Metabolic pathways||Biosynthesis of cofactors
Soffic_05G0017910-5P	Soffic_05G0017910-5P	Chr05F	66831835	66835815	+	2539	protein_coding	- && sp|Q9LV93|AB5F_ARATH ABC transporter F family member 5 OS=Arabidopsis thaliana OX=3702 GN=ABCF5 PE=2 SV=1 && PF12848:ABC transporter|PF00005:ABC transporter	-	-	-1.93642	6.92e-45	1.05e-41					GO:0005524||GO:0000166||GO:0003674||GO:0005488||GO:0008144||GO:0017076||GO:0030554||GO:0032553||GO:0032555||GO:0032559||GO:0035639||GO:0036094||GO:0043167||GO:0043168||GO:0097159||GO:0097367||GO:1901265||GO:1901363	ATP binding||nucleotide binding||molecular_function||binding||drug binding||purine nucleotide binding||adenyl nucleotide binding||ribonucleotide binding||purine ribonucleotide binding||adenyl ribonucleotide binding||purine ribonucleoside triphosphate binding||small molecule binding||ion binding||anion binding||organic cyclic compound binding||carbohydrate derivative binding||nucleoside phosphate …	--	--
Soffic_04G0000090-3C	Soffic_04G0000090-3C	Chr04C	665957	668108	-	1864	protein_coding	- && sp|P18123|CATA3_MAIZE Catalase isozyme 3 OS=Zea mays OX=4577 GN=CAT3 PE=2 SV=2 && PF00199:Catalase|PF06628:Catalase-related immune-responsive	-	-	2.42374	1.08e-44	1.6e-41	GO:0055114||GO:0008152||GO:0008150	oxidation-reduction process||metabolic process||biological_process			GO:0004096||GO:0020037||GO:0003674||GO:0003824||GO:0004601||GO:0016491||GO:0016209||GO:0016684||GO:0005488||GO:0046906||GO:0048037||GO:0097159||GO:1901363	catalase activity||heme binding||molecular_function||catalytic activity||peroxidase activity||oxidoreductase activity||antioxidant activity||oxidoreductase activity, acting on peroxide as acceptor||binding||tetrapyrrole binding||cofactor binding||organic cyclic compound binding||heterocyclic compound binding	sbi00380||sbi00630||sbi01100||sbi01110||sbi01200||sbi04016||sbi04146	Tryptophan metabolism||Glyoxylate and dicarboxylate metabolism||Metabolic pathways||Biosynthesis of secondary metabolites||Carbon metabolism||MAPK signaling pathway - plant||Peroxisome
Soffic_02G0023120-4D	Soffic_02G0023120-4D	Chr02D	71667162	71668577	-	1416	protein_coding	- && sp|M0Y4P1|UGT13_HORVV UDP-glucosyltransferase UGT13248 OS=Hordeum vulgare subsp. vulgare OX=112509 PE=2 SV=1 && PF00201:UDP-glucoronosyl and UDP-glucosyl transferase	-	-	-3.12806	1.14e-44	1.62e-41					GO:0008194||GO:0003674||GO:0003824||GO:0016740||GO:0016757	UDP-glycosyltransferase activity||molecular_function||catalytic activity||transferase activity||transferase activity, transferring glycosyl groups	--	--
LAp_00048380	LAp_00048380	utg002946l_89000_104999	12645	13412	+	768	protein_coding	- && - && -	-	-	1.67016	2.08e-43	2.9e-40	--	--	--	--	--	--	--	--
LAp_05F0019780	LAp_05F0019780	Chr05F	72696250	72698260	+	2011	protein_coding	- && sp|A0A193AU77|GGT24_PUNGR Gallate 1-beta-glucosyltransferase 84A24 OS=Punica granatum OX=22663 GN=UGT84A24 PE=1 SV=1 && PF00201:UDP-glucoronosyl and UDP-glucosyl transferase	-	-	-2.38884	1.33e-42	1.8e-39					GO:0008194||GO:0003674||GO:0003824||GO:0016740||GO:0016757	UDP-glycosyltransferase activity||molecular_function||catalytic activity||transferase activity||transferase activity, transferring glycosyl groups	--	--
LAp_02H0034510	LAp_02H0034510	Chr02H	96622567	96623976	-	1335	protein_coding	- && sp|C5X2M4|THI42_SORBI Thiamine thiazole synthase 2, chloroplastic OS=Sorghum bicolor OX=4558 GN=THI1-2 PE=3 SV=1 && PF01946:Thi4 family	-	-	4.44868	3.69e-42	4.87e-39	--	--	--	--	--	--	sbi00730||sbi01100||sbi01240	Thiamine metabolism||Metabolic pathways||Biosynthesis of cofactors
LAp_01C0011250	LAp_01C0011250	Chr01C	23927640	23933354	+	995	protein_coding	- && sp|Q9LEV3|CBSX3_ARATH CBS domain-containing protein CBSX3, mitochondrial OS=Arabidopsis thaliana OX=3702 GN=CBSX3 PE=1 SV=1 && PF00571:CBS domain	-	-	2.02465	1.73e-41	2.23e-38	--	--	--	--	--	--	--	--
Soffic_06G0024160-3C	Soffic_06G0024160-3C	Chr06C	65030062	65031252	-	1191	protein_coding	- && sp|P24805|TSJT1_TOBAC Stem-specific protein TSJT1 OS=Nicotiana tabacum OX=4097 GN=TSJT1 PE=2 SV=1 && PF12481:Aluminium induced protein	-	-	1.77523	2.7e-40	3.39e-37	--	--	--	--	--	--	--	--
Soffic_03G0003380-1A	Soffic_03G0003380-1A	Chr03A	8364853	8370261	+	2079	protein_coding	- && sp|P16243|MAOC_MAIZE NADP-dependent malic enzyme, chloroplastic OS=Zea mays OX=4577 GN=MOD1 PE=1 SV=1 && PF00390:Malic enzyme, N-terminal domain|PF03949:Malic enzyme, NAD binding domain	-	-	-1.61515	6.31e-40	7.73e-37	GO:0055114||GO:0008152||GO:0008150	oxidation-reduction process||metabolic process||biological_process			GO:0004471||GO:0051287||GO:0003674||GO:0003824||GO:0004470||GO:0016491||GO:0016614||GO:0016615||GO:0016616||GO:0000166||GO:0005488||GO:0036094||GO:0048037||GO:0050662||GO:0097159||GO:1901265||GO:1901363	malate dehydrogenase (decarboxylating) (NAD+) activity||NAD binding||molecular_function||catalytic activity||malic enzyme activity||oxidoreductase activity||oxidoreductase activity, acting on CH-OH group of donors||malate dehydrogenase activity||oxidoreductase activity, acting on the CH-OH group of donors, NAD or NADP as acceptor||nucleotide binding||binding||small molecule binding||cofactor bind…	sbi00620||sbi00710||sbi01100||sbi01200	Pyruvate metabolism||Carbon fixation in photosynthetic organisms||Metabolic pathways||Carbon metabolism
Soffic_01G0032150-4E	Soffic_01G0032150-4E	Chr01E	85064757	85067571	+	1942	protein_coding	- && sp|Q9FVQ4|PLGG1_ARATH Plastidal glycolate/glycerate translocator 1, chloroplastic OS=Arabidopsis thaliana OX=3702 GN=PLGG1 PE=1 SV=1 && PF04172:LrgB-like family	-	-	-1.82189	1.6e-39	1.91e-36	--	--	--	--	--	--	--	--
Soffic_06G0006680-6H	Soffic_06G0006680-6H	Chr06H	35336925	35338952	+	1689	protein_coding	- && sp|P49081|MASY_MAIZE Malate synthase, glyoxysomal OS=Zea mays OX=4577 GN=LIP PE=2 SV=1 && PF01274:Malate synthase	-	-	3.53397	3.4e-39	3.98e-36	GO:0006097||GO:0008152||GO:0005975||GO:0006081||GO:0006082||GO:0008150||GO:0009987||GO:0019752||GO:0032787||GO:0043436||GO:0044237||GO:0044238||GO:0044262||GO:0044281||GO:0046487||GO:0071704	glyoxylate cycle||metabolic process||carbohydrate metabolic process||cellular aldehyde metabolic process||organic acid metabolic process||biological_process||cellular process||carboxylic acid metabolic process||monocarboxylic acid metabolic process||oxoacid metabolic process||cellular metabolic process||primary metabolic process||cellular carbohydrate metabolic process||small molecule metabolic p…			GO:0004474||GO:0003824||GO:0003674||GO:0016740||GO:0016746||GO:0046912	malate synthase activity||catalytic activity||molecular_function||transferase activity||transferase activity, transferring acyl groups||transferase activity, transferring acyl groups, acyl groups converted into alkyl on transfer	sbi00620||sbi00630||sbi01100||sbi01110||sbi01200	Pyruvate metabolism||Glyoxylate and dicarboxylate metabolism||Metabolic pathways||Biosynthesis of secondary metabolites||Carbon metabolism
Soffic_02G0035150-1A	Soffic_02G0035150-1A	Chr02A	96900713	96902700	+	1173	protein_coding	- && sp|Q08935|ROC1_NICSY 29 kDa ribonucleoprotein A, chloroplastic OS=Nicotiana sylvestris OX=4096 PE=2 SV=1 && PF00076:RNA recognition motif. (a.k.a. RRM, RBD, or RNP domain)	-	-	2.02815	3.59e-39	4.11e-36					GO:0003676||GO:0003674||GO:0005488||GO:0097159||GO:1901363	nucleic acid binding||molecular_function||binding||organic cyclic compound binding||heterocyclic compound binding	--	--
LAp_05E0022000	LAp_05E0022000	Chr05E	82008933	82013687	-	4336	protein_coding	- && sp|Q9ZT00|RCA_MAIZE Ribulose bisphosphate carboxylase/oxygenase activase, chloroplastic OS=Zea mays OX=4577 GN=RCA1 PE=2 SV=3 && PF00004:ATPase family associated with various cellular activities (AAA)	-	-	-2.61301	5.17e-39	5.79e-36					GO:0005524||GO:0016887||GO:0000166||GO:0003674||GO:0005488||GO:0008144||GO:0017076||GO:0030554||GO:0032553||GO:0032555||GO:0032559||GO:0035639||GO:0036094||GO:0043167||GO:0043168||GO:0097159||GO:0097367||GO:1901265||GO:1901363||GO:0003824||GO:0017111||GO:0016462||GO:0016787||GO:0016817||GO:0016818	ATP binding||ATPase activity||nucleotide binding||molecular_function||binding||drug binding||purine nucleotide binding||adenyl nucleotide binding||ribonucleotide binding||purine ribonucleotide binding||adenyl ribonucleotide binding||purine ribonucleoside triphosphate binding||small molecule binding||ion binding||anion binding||organic cyclic compound binding||carbohydrate derivative binding||nucl…	--	--
Soffic_04G0014890-4F	Soffic_04G0014890-4F	Chr04F	49804911	49806129	-	755	protein_coding	- && - && -	-	-	2.05463	5.76e-39	6.32e-36	--	--	--	--	--	--	--	--
Soffic_08G0015980-2B	Soffic_08G0015980-2B	Chr08B	54990734	54991783	+	974	protein_coding	- && sp|P49310|GRP1_SINAL Glycine-rich RNA-binding protein GRP1A OS=Sinapis alba OX=3728 PE=2 SV=1 && PF00076:RNA recognition motif. (a.k.a. RRM, RBD, or RNP domain)	-	-	1.45095	7.47e-39	8.02e-36					GO:0003676||GO:0003674||GO:0005488||GO:0097159||GO:1901363	nucleic acid binding||molecular_function||binding||organic cyclic compound binding||heterocyclic compound binding	--	--
Soffic_02G0036330-3C	Soffic_02G0036330-3C	Chr02C	96570302	96571642	-	1266	protein_coding	- && sp|C5X2M4|THI42_SORBI Thiamine thiazole synthase 2, chloroplastic OS=Sorghum bicolor OX=4558 GN=THI1-2 PE=3 SV=1 && PF01946:Thi4 family	-	-	3.73251	1.59e-38	1.67e-35	--	--	--	--	--	--	sbi00730||sbi01100||sbi01240	Thiamine metabolism||Metabolic pathways||Biosynthesis of cofactors
LAp_00017650	LAp_00017650	utg000709l_1328000_1345999	12472	13537	-	830	protein_coding	- && sp|Q03200|LIRP1_ORYSJ Light-regulated protein, chloroplastic OS=Oryza sativa subsp. japonica OX=39947 GN=LIR1 PE=1 SV=1 && PF07207:Light regulated protein Lir1	-	-	1.70132	1.97e-38	2.03e-35			GO:0009507||GO:0005622||GO:0005575||GO:0005623||GO:0005737||GO:0043231||GO:0009536||GO:0043226||GO:0043227||GO:0043229||GO:0044424||GO:0044444||GO:0044464	chloroplast||intracellular||cellular_component||cell||cytoplasm||intracellular membrane-bounded organelle||plastid||organelle||membrane-bounded organelle||intracellular organelle||intracellular part||cytoplasmic part||cell part			--	--
LAp_00039590	LAp_00039590	utg001981l_4440000_4462999	13102	14001	-	348	protein_coding	- && - && PF00581:Rhodanese-like domain	-	-	2.55967	2.48e-38	2.5e-35	--	--	--	--	--	--	--	--
Soffic_04G0003010-4E	Soffic_04G0003010-4E	Chr04E	6822617	6826878	-	1728	protein_coding	- && sp|Q42982|4CL2_ORYSJ 4-coumarate--CoA ligase 2 OS=Oryza sativa subsp. japonica OX=39947 GN=4CL2 PE=1 SV=2 && PF00501:AMP-binding enzyme|PF13193:AMP-binding enzyme C-terminal domain	-	-	-1.85275	5e-38	4.95e-35	--	--	--	--	--	--	sbi00130||sbi00940||sbi01100||sbi01110	Ubiquinone and other terpenoid-quinone biosynthesis||Phenylpropanoid biosynthesis||Metabolic pathways||Biosynthesis of secondary metabolites
Soffic_07G0010070-4F	Soffic_07G0010070-4F	Chr07F	36344429	36348693	-	1482	protein_coding	- && sp|Q9FKQ1|DTX27_ARATH Protein DETOXIFICATION 27 OS=Arabidopsis thaliana OX=3702 GN=DTX27 PE=2 SV=1 && PF01554:MatE	-	-	-1.98686	5.66e-38	5.5e-35	GO:0055085||GO:0006810||GO:0008150||GO:0051179||GO:0051234	transmembrane transport||transport||biological_process||localization||establishment of localization	GO:0016020||GO:0005575	membrane||cellular_component	GO:0015297||GO:0042910||GO:0003674||GO:0005215||GO:0022857||GO:0015291||GO:0022804	antiporter activity||xenobiotic transmembrane transporter activity||molecular_function||transporter activity||transmembrane transporter activity||secondary active transmembrane transporter activity||active transmembrane transporter activity	--	--
Soffic_06G0010280-1P	Soffic_06G0010280-1P	Chr06B	35425494	35429304	+	2163	protein_coding	- && sp|Q9ZU50|BAT1_ARATH Amino-acid permease BAT1 OS=Arabidopsis thaliana OX=3702 GN=BAT1 PE=2 SV=2 && PF13520:Amino acid permease	-	-	-2.27105	1.02e-37	9.69e-35	GO:0055085||GO:0006810||GO:0008150||GO:0051179||GO:0051234	transmembrane transport||transport||biological_process||localization||establishment of localization	GO:0016020||GO:0005575	membrane||cellular_component	GO:0022857||GO:0003674||GO:0005215	transmembrane transporter activity||molecular_function||transporter activity	--	--
LAp_04D0004440	LAp_04D0004440	Chr04D	9472759	9473016	-	258	protein_coding	- && - && -	-	-	1.7038	1.12e-37	1.05e-34	--	--	--	--	--	--	--	--
Soffic_04G0023570-1A	Soffic_04G0023570-1A	Chr04A	65393469	65401687	+	1305	protein_coding	- && sp|Q55680|Y005_SYNY3 Uncharacterized protein sll0005 OS=Synechocystis sp. (strain PCC 6803 / Kazusa) OX=1111708 GN=sll0005 PE=3 SV=1 && -	-	-	-2.18811	4.44e-37	4.09e-34	--	--	--	--	--	--	--	--
LAp_08D0003520	LAp_08D0003520	Chr08D	7730393	7734703	-	1095	protein_coding	- && sp|P24805|TSJT1_TOBAC Stem-specific protein TSJT1 OS=Nicotiana tabacum OX=4097 GN=TSJT1 PE=2 SV=1 && PF12481:Aluminium induced protein	-	-	-1.7284	5.15e-37	4.66e-34	--	--	--	--	--	--	--	--
Soffic_10G0000840-2B	Soffic_10G0000840-2B	Chr10B	2599083	2604523	+	3547	protein_coding	- && sp|Q9SS94|CD48C_ARATH Cell division control protein 48 homolog C OS=Arabidopsis thaliana OX=3702 GN=CDC48C PE=2 SV=2 && PF17862:AAA+ lid domain|PF00004:ATPase family associated with various cellular activities (AAA)|PF13419:Haloacid dehalogenase-like hydrolase	-	-	-2.75955	8.45e-37	7.5e-34					GO:0005524||GO:0016887||GO:0000166||GO:0003674||GO:0005488||GO:0008144||GO:0017076||GO:0030554||GO:0032553||GO:0032555||GO:0032559||GO:0035639||GO:0036094||GO:0043167||GO:0043168||GO:0097159||GO:0097367||GO:1901265||GO:1901363||GO:0003824||GO:0017111||GO:0016462||GO:0016787||GO:0016817||GO:0016818	ATP binding||ATPase activity||nucleotide binding||molecular_function||binding||drug binding||purine nucleotide binding||adenyl nucleotide binding||ribonucleotide binding||purine ribonucleotide binding||adenyl ribonucleotide binding||purine ribonucleoside triphosphate binding||small molecule binding||ion binding||anion binding||organic cyclic compound binding||carbohydrate derivative binding||nucl…	sbi03008	Ribosome biogenesis in eukaryotes
Soffic_03G0015940-2B	Soffic_03G0015940-2B	Chr03B	51045145	51046682	-	1441	protein_coding	- && sp|C5XNN6|THI41_SORBI Thiamine thiazole synthase 1, chloroplastic OS=Sorghum bicolor OX=4558 GN=THI1-1 PE=3 SV=1 && PF01946:Thi4 family	-	-	3.3506	8.61e-37	7.52e-34	--	--	--	--	--	--	sbi00730||sbi01100||sbi01240	Thiamine metabolism||Metabolic pathways||Biosynthesis of cofactors
Soffic_01G0015360-3D	Soffic_01G0015360-3D	Chr01D	31084208	31085309	-	932	protein_coding	- && sp|P10979|GRPA_MAIZE Glycine-rich RNA-binding, abscisic acid-inducible protein OS=Zea mays OX=4577 GN=RAB15 PE=1 SV=1 && PF00076:RNA recognition motif. (a.k.a. RRM, RBD, or RNP domain)	-	-	1.63551	2.82e-36	2.42e-33					GO:0003676||GO:0003674||GO:0005488||GO:0097159||GO:1901363	nucleic acid binding||molecular_function||binding||organic cyclic compound binding||heterocyclic compound binding	--	--
LAp_01G0016890	LAp_01G0016890	Chr01G	41940753	41946548	+	916	protein_coding	- && sp|P55584|Y4NL_SINFN Uncharacterized protein y4nL OS=Sinorhizobium fredii (strain NBRC 101917 / NGR234) OX=394 GN=NGR_a02300 PE=3 SV=1 && PF01370:NAD dependent epimerase/dehydratase family|PF13460:NAD(P)H-binding	-	-	1.88564	9.52e-36	8.03e-33					GO:0003824||GO:0003674	catalytic activity||molecular_function	sbi00900||sbi00909||sbi01110	Terpenoid backbone biosynthesis||Sesquiterpenoid and triterpenoid biosynthesis||Biosynthesis of secondary metabolites
Soffic_04G0000300-4E	Soffic_04G0000300-4E	Chr04E	957504	959988	-	1957	protein_coding	- && sp|P18123|CATA3_MAIZE Catalase isozyme 3 OS=Zea mays OX=4577 GN=CAT3 PE=2 SV=2 && PF00199:Catalase|PF06628:Catalase-related immune-responsive	-	-	1.51988	1.06e-35	8.78e-33	GO:0055114||GO:0008152||GO:0008150	oxidation-reduction process||metabolic process||biological_process			GO:0004096||GO:0020037||GO:0003674||GO:0003824||GO:0004601||GO:0016491||GO:0016209||GO:0016684||GO:0005488||GO:0046906||GO:0048037||GO:0097159||GO:1901363	catalase activity||heme binding||molecular_function||catalytic activity||peroxidase activity||oxidoreductase activity||antioxidant activity||oxidoreductase activity, acting on peroxide as acceptor||binding||tetrapyrrole binding||cofactor binding||organic cyclic compound binding||heterocyclic compound binding	sbi00380||sbi00630||sbi01100||sbi01110||sbi01200||sbi04016||sbi04146	Tryptophan metabolism||Glyoxylate and dicarboxylate metabolism||Metabolic pathways||Biosynthesis of secondary metabolites||Carbon metabolism||MAPK signaling pathway - plant||Peroxisome
Soffic_04G0006320-3D	Soffic_04G0006320-3D	Chr04D	13808628	13809560	-	828	protein_coding	- && sp|Q55C17|TECR_DICDI Very-long-chain enoyl-CoA reductase OS=Dictyostelium discoideum OX=44689 GN=gpsn2 PE=3 SV=1 && PF02544:3-oxo-5-alpha-steroid 4-dehydrogenase	-	-	-2.22887	1.08e-35	8.79e-33	GO:0006629||GO:0008152||GO:0008150||GO:0044238||GO:0071704	lipid metabolic process||metabolic process||biological_process||primary metabolic process||organic substance metabolic process			GO:0016627||GO:0003674||GO:0003824||GO:0016491	oxidoreductase activity, acting on the CH-CH group of donors||molecular_function||catalytic activity||oxidoreductase activity	--	--
Soffic_01G0040620-1A	Soffic_01G0040620-1A	Chr01A	98836143	98839076	+	1578	protein_coding	- && sp|P48621|FAD3C_SOYBN Omega-3 fatty acid desaturase, chloroplastic OS=Glycine max OX=3847 GN=FAD7 PE=2 SV=1 && PF00487:Fatty acid desaturase|PF11960:Domain of unknown function (DUF3474)	-	-	-1.63084	1.43e-35	1.15e-32	GO:0006629||GO:0055114||GO:0008152||GO:0008150||GO:0044238||GO:0071704	lipid metabolic process||oxidation-reduction process||metabolic process||biological_process||primary metabolic process||organic substance metabolic process			GO:0016717||GO:0003674||GO:0003824||GO:0016491||GO:0016705	oxidoreductase activity, acting on paired donors, with oxidation of a pair of donors resulting in the reduction of molecular oxygen to two molecules of water||molecular_function||catalytic activity||oxidoreductase activity||oxidoreductase activity, acting on paired donors, with incorporation or reduction of molecular oxygen	--	--
Soffic_04G0019510-2B	Soffic_04G0019510-2B	Chr04B	59102209	59106110	+	2196	protein_coding	- && sp|Q9LVE0|PTR33_ARATH Protein NRT1/ PTR FAMILY 6.4 OS=Arabidopsis thaliana OX=3702 GN=NPF6.4 PE=1 SV=1 && PF00854:POT family	-	-	-1.66414	1.54e-35	1.22e-32	GO:0055085||GO:0006810||GO:0008150||GO:0051179||GO:0051234	transmembrane transport||transport||biological_process||localization||establishment of localization	GO:0016020||GO:0005575	membrane||cellular_component	GO:0022857||GO:0003674||GO:0005215	transmembrane transporter activity||molecular_function||transporter activity	--	--
LAp_09F0012550	LAp_09F0012550	Chr09F	39793706	39795303	-	967	protein_coding	- && - && PF13911:AhpC/TSA antioxidant enzyme	-	-	-1.73967	1.79e-35	1.4e-32	GO:0055114||GO:0008152||GO:0008150	oxidation-reduction process||metabolic process||biological_process					--	--
LAp_07G0008630	LAp_07G0008630	Chr07G	25167296	25170734	+	1625	protein_coding	- && sp|Q6ZJ08|MDAR4_ORYSJ Monodehydroascorbate reductase 4, cytosolic OS=Oryza sativa subsp. japonica OX=39947 GN=MDAR4 PE=1 SV=1 && PF07992:Pyridine nucleotide-disulphide oxidoreductase	-	-	-1.63879	2.84e-35	2.16e-32	GO:0055114||GO:0008152||GO:0008150	oxidation-reduction process||metabolic process||biological_process			GO:0016491||GO:0050660||GO:0003674||GO:0003824||GO:0000166||GO:0005488||GO:0036094||GO:0043167||GO:0043168||GO:0048037||GO:0050662||GO:0097159||GO:1901265||GO:1901363	oxidoreductase activity||flavin adenine dinucleotide binding||molecular_function||catalytic activity||nucleotide binding||binding||small molecule binding||ion binding||anion binding||cofactor binding||coenzyme binding||organic cyclic compound binding||nucleoside phosphate binding||heterocyclic compound binding	sbi00053||sbi01100	Ascorbate and aldarate metabolism||Metabolic pathways
Soffic_08G0017630-3C	Soffic_08G0017630-3C	Chr08C	56151002	56152070	+	993	protein_coding	- && sp|P49310|GRP1_SINAL Glycine-rich RNA-binding protein GRP1A OS=Sinapis alba OX=3728 PE=2 SV=1 && PF00076:RNA recognition motif. (a.k.a. RRM, RBD, or RNP domain)	-	-	1.33313	2.86e-35	2.16e-32					GO:0003676||GO:0003674||GO:0005488||GO:0097159||GO:1901363	nucleic acid binding||molecular_function||binding||organic cyclic compound binding||heterocyclic compound binding	--	--
LAp_10F0023990	LAp_10F0023990	Chr10F	71043659	71045378	+	480	protein_coding	- && sp|P40621|HMGL_WHEAT HMG1/2-like protein OS=Triticum aestivum OX=4565 PE=2 SV=1 && PF00505:HMG (high mobility group) box	HMG	HMG	1.7819	4.16e-35	3.1e-32	--	--	--	--	--	--	--	--
Soffic_01G0010690-3C	Soffic_01G0010690-3C	Chr01C	22708880	22710622	-	1074	protein_coding	- && - && -	-	-	-2.85755	4.82e-35	3.55e-32	--	--	--	--	--	--	--	--
Soffic_04G0034080-3G	Soffic_04G0034080-3G	Chr04G	86147559	86149013	+	966	protein_coding	- && sp|Q58629|Y1232_METJA Uncharacterized protein MJ1232 OS=Methanocaldococcus jannaschii (strain ATCC 43067 / DSM 2661 / JAL-1 / JCM 10045 / NBRC 100440) OX=243232 GN=MJ1232 PE=4 SV=1 && PF00571:CBS domain	-	-	1.72354	1.07e-34	7.78e-32	--	--	--	--	--	--	--	--
LAp_00025970	LAp_00025970	utg001062l_4767000_4772999	3392	5925	-	844	protein_coding	- && sp|Q9LEV3|CBSX3_ARATH CBS domain-containing protein CBSX3, mitochondrial OS=Arabidopsis thaliana OX=3702 GN=CBSX3 PE=1 SV=1 && PF00571:CBS domain	-	-	1.35556	2.44e-34	1.75e-31	--	--	--	--	--	--	--	--
Soffic_05G0005580-2B	Soffic_05G0005580-2B	Chr05B	14276710	14277722	-	872	protein_coding	- && - && PF02496:ABA/WDS induced protein	-	-	1.74758	1.19e-33	8.39e-31	--	--	--	--	--	--	--	--
LAp_00095620	LAp_00095620	utg016985l	29245	34043	+	1691	protein_coding	- && sp|Q9SBJ1|PDK_ARATH [Pyruvate dehydrogenase (acetyl-transferring)] kinase, mitochondrial OS=Arabidopsis thaliana OX=3702 GN=PDK PE=1 SV=1 && PF10436:Mitochondrial branched-chain alpha-ketoacid dehydrogenase kinase|PF02518:Histidine kinase-, DNA gyrase B-, and HSP90-like ATPase	-	-	-1.60448	1.88e-33	1.31e-30	--	--	--	--	--	--	--	--
LAp_01F0000150	LAp_01F0000150	Chr01F	493363	499412	+	2844	protein_coding	- && sp|Q86TW2|ADCK1_HUMAN AarF domain-containing protein kinase 1 OS=Homo sapiens OX=9606 GN=ADCK1 PE=1 SV=2 && PF00144:Beta-lactamase|PF03109:ABC1 family	-	-	-1.64039	2.78e-33	1.91e-30	--	--	--	--	--	--	--	--
Soffic_04G0003470-3E	Soffic_04G0003470-3E	Chr04E	7852007	7855164	-	2133	protein_coding	- && sp|Q38954|PHT21_ARATH Inorganic phosphate transporter 2-1, chloroplastic OS=Arabidopsis thaliana OX=3702 GN=PHT2-1 PE=1 SV=1 && PF01384:Phosphate transporter family	-	-	-1.7228	3.18e-33	2.15e-30	GO:0006817||GO:0006810||GO:0006811||GO:0006820||GO:0008150||GO:0015698||GO:0051179||GO:0051234	phosphate ion transport||transport||ion transport||anion transport||biological_process||inorganic anion transport||localization||establishment of localization	GO:0016020||GO:0005575	membrane||cellular_component	GO:0005315||GO:0003674||GO:0005215||GO:0022857||GO:0015291||GO:0015318||GO:0022804	inorganic phosphate transmembrane transporter activity||molecular_function||transporter activity||transmembrane transporter activity||secondary active transmembrane transporter activity||inorganic molecular entity transmembrane transporter activity||active transmembrane transporter activity	--	--
Soffic_07G0007490-2C	Soffic_07G0007490-2C	Chr07C	23256858	23258289	-	550	protein_coding	- && sp|Q54ED3|DNJA1_DICDI DnaJ homolog subfamily A member 1 homolog OS=Dictyostelium discoideum OX=44689 GN=dnaja1 PE=3 SV=1 && PF00226:DnaJ domain	-	-	3.11415	5.68e-33	3.8e-30	--	--	--	--	--	--	--	--
LAp_03F0009970	LAp_03F0009970	Chr03F	23309361	23318514	+	2952	protein_coding	- && sp|Q54V77|PYRG_DICDI CTP synthase OS=Dictyostelium discoideum OX=44689 GN=ctps PE=3 SV=1 && PF00117:Glutamine amidotransferase class-I|PF06418:CTP synthase N-terminus	-	-	2.50738	6.23e-33	4.11e-30	GO:0006221||GO:0008152||GO:0006139||GO:0006220||GO:0006725||GO:0006753||GO:0006793||GO:0006796||GO:0006807||GO:0008150||GO:0009058||GO:0009117||GO:0009165||GO:0009987||GO:0018130||GO:0019438||GO:0019637||GO:0034641||GO:0034654||GO:0044237||GO:0044238||GO:0044249||GO:0044271||GO:0044281||GO:0046483||GO:0055086||GO:0071704||GO:0072527||GO:0072528||GO:0090407||GO:1901293||GO:1901360||GO:1901362||GO:…	pyrimidine nucleotide biosynthetic process||metabolic process||nucleobase-containing compound metabolic process||pyrimidine nucleotide metabolic process||cellular aromatic compound metabolic process||nucleoside phosphate metabolic process||phosphorus metabolic process||phosphate-containing compound metabolic process||nitrogen compound metabolic process||biological_process||biosynthetic process||n…			GO:0003883||GO:0003674||GO:0003824||GO:0016874||GO:0016879	CTP synthase activity||molecular_function||catalytic activity||ligase activity||ligase activity, forming carbon-nitrogen bonds	sbi00240||sbi01100||sbi01232||sbi01240	Pyrimidine metabolism||Metabolic pathways||Nucleotide metabolism||Biosynthesis of cofactors
Soffic_05G0005520-4D	Soffic_05G0005520-4D	Chr05D	16527298	16529938	-	1875	protein_coding	- && sp|Q53NF7|NAC71_ORYSJ NAC domain-containing protein 71 OS=Oryza sativa subsp. japonica OX=39947 GN=NAC071 PE=1 SV=1 && PF02365:No apical meristem (NAM) protein	NAC	NAC	-1.63405	1.54e-32	1e-29	GO:0006355||GO:0008152||GO:0006139||GO:0006351||GO:0006725||GO:0006807||GO:0008150||GO:0009058||GO:0009059||GO:0009889||GO:0009987||GO:0010467||GO:0010468||GO:0010556||GO:0016070||GO:0018130||GO:0019219||GO:0019222||GO:0019438||GO:0031323||GO:0031326||GO:0032774||GO:0034641||GO:0034645||GO:0034654||GO:0043170||GO:0044237||GO:0044238||GO:0044249||GO:0044260||GO:0044271||GO:0046483||GO:0050789||GO:…	regulation of transcription, DNA-templated||metabolic process||nucleobase-containing compound metabolic process||transcription, DNA-templated||cellular aromatic compound metabolic process||nitrogen compound metabolic process||biological_process||biosynthetic process||macromolecule biosynthetic process||regulation of biosynthetic process||cellular process||gene expression||regulation of gene expre…			GO:0003677||GO:0003674||GO:0003676||GO:0005488||GO:0097159||GO:1901363	DNA binding||molecular_function||nucleic acid binding||binding||organic cyclic compound binding||heterocyclic compound binding	--	--
Soffic_04G0023640-1A	Soffic_04G0023640-1A	Chr04A	65579927	65581781	+	1350	protein_coding	- && sp|Q8EG65|OLEB_SHEON Cis-3-alkyl-4-alkyloxetan-2-one decarboxylase OS=Shewanella oneidensis (strain MR-1) OX=211586 GN=oleB PE=1 SV=1 && PF12697:Alpha/beta hydrolase family	-	-	-1.48122	4.79e-32	3.09e-29	--	--	--	--	--	--	--	--
Soffic_04G0002390-1A	Soffic_04G0002390-1A	Chr04A	5632651	5647742	-	11081	protein_coding	- && - && -	-	-	-1.7652	6.93e-32	4.41e-29	--	--	--	--	--	--	--	--
Soffic_04G0027340-7G	Soffic_04G0027340-7G	Chr04G	72044068	72045729	+	1331	protein_coding	- && sp|Q6YWR4|HOX16_ORYSJ Homeobox-leucine zipper protein HOX16 OS=Oryza sativa subsp. japonica OX=39947 GN=HOX16 PE=2 SV=1 && PF00046:Homeodomain|PF02183:Homeobox associated leucine zipper	HB-HD-ZIP	HB->HB-HD-ZIP	2.9223	7.61e-32	4.78e-29	GO:0006355||GO:0008152||GO:0006139||GO:0006351||GO:0006725||GO:0006807||GO:0008150||GO:0009058||GO:0009059||GO:0009889||GO:0009987||GO:0010467||GO:0010468||GO:0010556||GO:0016070||GO:0018130||GO:0019219||GO:0019222||GO:0019438||GO:0031323||GO:0031326||GO:0032774||GO:0034641||GO:0034645||GO:0034654||GO:0043170||GO:0044237||GO:0044238||GO:0044249||GO:0044260||GO:0044271||GO:0046483||GO:0050789||GO:…	regulation of transcription, DNA-templated||metabolic process||nucleobase-containing compound metabolic process||transcription, DNA-templated||cellular aromatic compound metabolic process||nitrogen compound metabolic process||biological_process||biosynthetic process||macromolecule biosynthetic process||regulation of biosynthetic process||cellular process||gene expression||regulation of gene expre…			GO:0003677||GO:0043565||GO:0003674||GO:0003676||GO:0005488||GO:0097159||GO:1901363	DNA binding||sequence-specific DNA binding||molecular_function||nucleic acid binding||binding||organic cyclic compound binding||heterocyclic compound binding	--	--
Soffic_10G0000220-3C	Soffic_10G0000220-3C	Chr10C	341819	345433	+	2714	protein_coding	- && sp|Q7SIC9|TKTC_MAIZE Transketolase, chloroplastic OS=Zea mays OX=4577 PE=1 SV=1 && PF02779:Transketolase, pyrimidine binding domain|PF02780:Transketolase, C-terminal domain|PF00456:Transketolase, thiamine diphosphate binding domain	-	-	-1.50264	8.97e-32	5.57e-29					GO:0003824||GO:0003674	catalytic activity||molecular_function	sbi00030||sbi00710||sbi01100||sbi01110||sbi01200||sbi01230	Pentose phosphate pathway||Carbon fixation in photosynthetic organisms||Metabolic pathways||Biosynthesis of secondary metabolites||Carbon metabolism||Biosynthesis of amino acids
LAp_06B0025920	LAp_06B0025920	Chr06B	66533481	66535068	+	1493	protein_coding	- && sp|Q7XKF3|PORA_ORYSJ Protochlorophyllide reductase A, chloroplastic OS=Oryza sativa subsp. japonica OX=39947 GN=PORA PE=2 SV=1 && PF00106:short chain dehydrogenase	-	-	1.65544	1.04e-31	6.39e-29	GO:0055114||GO:0008152||GO:0008150	oxidation-reduction process||metabolic process||biological_process					sbi00860||sbi01100||sbi01110	Porphyrin metabolism||Metabolic pathways||Biosynthesis of secondary metabolites
Soffic_03G0017080-5G	Soffic_03G0017080-5G	Chr03G	53343674	53344958	+	1186	protein_coding	- && sp|Q9ZUN4|ACCO1_ARATH 1-aminocyclopropane-1-carboxylate oxidase 1 OS=Arabidopsis thaliana OX=3702 GN=ACO1 PE=2 SV=1 && PF14226:non-haem dioxygenase in morphine synthesis N-terminal|PF03171:2OG-Fe(II) oxygenase superfamily	-	-	-3.13882	1.06e-31	6.4e-29	GO:0055114||GO:0008152||GO:0008150	oxidation-reduction process||metabolic process||biological_process			GO:0016491||GO:0003674||GO:0003824	oxidoreductase activity||molecular_function||catalytic activity	sbi00270||sbi01100||sbi01110	Cysteine and methionine metabolism||Metabolic pathways||Biosynthesis of secondary metabolites
Soffic_03G0039970-5E	Soffic_03G0039970-5E	Chr03E	97432694	97436728	+	1777	protein_coding	- && sp|Q94CJ5|RER4_ARATH Protein RETICULATA-RELATED 4, chloroplastic OS=Arabidopsis thaliana OX=3702 GN=RER4 PE=2 SV=1 && PF11891:Protein RETICULATA-related	-	-	-1.87806	2.63e-31	1.57e-28	--	--	--	--	--	--	--	--
Soffic_04G0000280-1A	Soffic_04G0000280-1A	Chr04A	870913	873135	-	1948	protein_coding	- && sp|P18123|CATA3_MAIZE Catalase isozyme 3 OS=Zea mays OX=4577 GN=CAT3 PE=2 SV=2 && PF00199:Catalase|PF06628:Catalase-related immune-responsive	-	-	2.00063	3.36e-31	1.99e-28	GO:0055114||GO:0008152||GO:0008150	oxidation-reduction process||metabolic process||biological_process			GO:0004096||GO:0020037||GO:0003674||GO:0003824||GO:0004601||GO:0016491||GO:0016209||GO:0016684||GO:0005488||GO:0046906||GO:0048037||GO:0097159||GO:1901363	catalase activity||heme binding||molecular_function||catalytic activity||peroxidase activity||oxidoreductase activity||antioxidant activity||oxidoreductase activity, acting on peroxide as acceptor||binding||tetrapyrrole binding||cofactor binding||organic cyclic compound binding||heterocyclic compound binding	sbi00380||sbi00630||sbi01100||sbi01110||sbi01200||sbi04016||sbi04146	Tryptophan metabolism||Glyoxylate and dicarboxylate metabolism||Metabolic pathways||Biosynthesis of secondary metabolites||Carbon metabolism||MAPK signaling pathway - plant||Peroxisome
LAp_00095460	LAp_00095460	utg016858l	27637	28657	-	1021	protein_coding	- && sp|A2XWL6|DRE1E_ORYSI Dehydration-responsive element-binding protein 1E OS=Oryza sativa subsp. indica OX=39946 GN=DREB1E PE=3 SV=1 && PF00847:AP2 domain	AP2/ERF-ERF	AP2/ERF->AP2/ERF-ERF	1.2797	3.86e-31	2.26e-28	GO:0006355||GO:0008152||GO:0006139||GO:0006351||GO:0006725||GO:0006807||GO:0008150||GO:0009058||GO:0009059||GO:0009889||GO:0009987||GO:0010467||GO:0010468||GO:0010556||GO:0016070||GO:0018130||GO:0019219||GO:0019222||GO:0019438||GO:0031323||GO:0031326||GO:0032774||GO:0034641||GO:0034645||GO:0034654||GO:0043170||GO:0044237||GO:0044238||GO:0044249||GO:0044260||GO:0044271||GO:0046483||GO:0050789||GO:…	regulation of transcription, DNA-templated||metabolic process||nucleobase-containing compound metabolic process||transcription, DNA-templated||cellular aromatic compound metabolic process||nitrogen compound metabolic process||biological_process||biosynthetic process||macromolecule biosynthetic process||regulation of biosynthetic process||cellular process||gene expression||regulation of gene expre…			GO:0003677||GO:0003700||GO:0003674||GO:0003676||GO:0005488||GO:0097159||GO:1901363||GO:0140110	DNA binding||DNA binding transcription factor activity||molecular_function||nucleic acid binding||binding||organic cyclic compound binding||heterocyclic compound binding||transcription regulator activity	--	--
Soffic_01G0041450-5F	Soffic_01G0041450-5F	Chr01F	113200426	113203176	-	1878	protein_coding	- && sp|Q9FVQ4|PLGG1_ARATH Plastidal glycolate/glycerate translocator 1, chloroplastic OS=Arabidopsis thaliana OX=3702 GN=PLGG1 PE=1 SV=1 && PF04172:LrgB-like family	-	-	-2.17922	5.99e-31	3.46e-28	--	--	--	--	--	--	--	--
LAp_00125670	LAp_00125670	utg028573l	4314	6733	-	1812	protein_coding	- && sp|O64407|AMYB_VIGUN Beta-amylase OS=Vigna unguiculata OX=3917 GN=BMY1 PE=2 SV=1 && PF01373:Glycosyl hydrolase family 14	-	-	-4.12904	7.34e-31	4.2e-28	GO:0000272||GO:0008152||GO:0005975||GO:0005976||GO:0008150||GO:0009056||GO:0009057||GO:0016052||GO:0043170||GO:0044238||GO:0071704||GO:1901575	polysaccharide catabolic process||metabolic process||carbohydrate metabolic process||polysaccharide metabolic process||biological_process||catabolic process||macromolecule catabolic process||carbohydrate catabolic process||macromolecule metabolic process||primary metabolic process||organic substance metabolic process||organic substance catabolic process			GO:0016161||GO:0003674||GO:0003824||GO:0004553||GO:0016160||GO:0016787||GO:0016798	beta-amylase activity||molecular_function||catalytic activity||hydrolase activity, hydrolyzing O-glycosyl compounds||amylase activity||hydrolase activity||hydrolase activity, acting on glycosyl bonds	sbi00500||sbi01100||sbi01110	Starch and sucrose metabolism||Metabolic pathways||Biosynthesis of secondary metabolites
Soffic_03G0008610-1A	Soffic_03G0008610-1A	Chr03A	20784117	20784875	-	759	protein_coding	- && - && -	-	-	1.7632	7.67e-31	4.34e-28	--	--	--	--	--	--	--	--
LAp_00019540	LAp_00019540	utg000775l_2363000_2395999	17248	19396	+	1623	protein_coding	- && sp|Q9SFU3|PPA15_ARATH Purple acid phosphatase 15 OS=Arabidopsis thaliana OX=3702 GN=PAP15 PE=1 SV=1 && PF14008:Iron/zinc purple acid phosphatase-like protein C|PF00149:Calcineurin-like phosphoesterase|PF16656:Purple acid Phosphatase, N-terminal domain	-	-	2.40342	8.54e-31	4.78e-28					GO:0003993||GO:0046872||GO:0016787||GO:0003674||GO:0003824||GO:0016788||GO:0016791||GO:0042578||GO:0005488||GO:0043167||GO:0043169	acid phosphatase activity||metal ion binding||hydrolase activity||molecular_function||catalytic activity||hydrolase activity, acting on ester bonds||phosphatase activity||phosphoric ester hydrolase activity||binding||ion binding||cation binding	--	--
Soffic_05G0014550-2B	Soffic_05G0014550-2B	Chr05B	54416177	54419583	+	1845	protein_coding	- && sp|Q9LSE2|ICE1_ARATH Transcription factor ICE1 OS=Arabidopsis thaliana OX=3702 GN=SCRM PE=1 SV=1 && PF00010:Helix-loop-helix DNA-binding domain	bHLH	bHLH	2.36883	1.04e-30	5.78e-28					GO:0046983||GO:0005515||GO:0003674||GO:0005488	protein dimerization activity||protein binding||molecular_function||binding	--	--
Soffic_03G0015750-1A	Soffic_03G0015750-1A	Chr03A	46552592	46554135	-	1446	protein_coding	- && sp|C5XNN6|THI41_SORBI Thiamine thiazole synthase 1, chloroplastic OS=Sorghum bicolor OX=4558 GN=THI1-1 PE=3 SV=1 && PF01946:Thi4 family	-	-	3.11468	1.09e-30	5.97e-28	--	--	--	--	--	--	sbi00730||sbi01100||sbi01240	Thiamine metabolism||Metabolic pathways||Biosynthesis of cofactors
Soffic_06G0010260-1A	Soffic_06G0010260-1A	Chr06A	36410904	36419704	+	1548	protein_coding	- && sp|P09315|G3PA_MAIZE Glyceraldehyde-3-phosphate dehydrogenase A, chloroplastic OS=Zea mays OX=4577 GN=GAPA PE=2 SV=1 && PF02800:Glyceraldehyde 3-phosphate dehydrogenase, C-terminal domain|PF00044:Glyceraldehyde 3-phosphate dehydrogenase, NAD binding domain	-	-	-1.54542	1.26e-30	6.82e-28	GO:0055114||GO:0008152||GO:0008150	oxidation-reduction process||metabolic process||biological_process			GO:0016620||GO:0051287||GO:0003674||GO:0003824||GO:0016491||GO:0016903||GO:0000166||GO:0005488||GO:0036094||GO:0048037||GO:0050662||GO:0097159||GO:1901265||GO:1901363	oxidoreductase activity, acting on the aldehyde or oxo group of donors, NAD or NADP as acceptor||NAD binding||molecular_function||catalytic activity||oxidoreductase activity||oxidoreductase activity, acting on the aldehyde or oxo group of donors||nucleotide binding||binding||small molecule binding||cofactor binding||coenzyme binding||organic cyclic compound binding||nucleoside phosphate binding||…	sbi00710||sbi01100||sbi01200	Carbon fixation in photosynthetic organisms||Metabolic pathways||Carbon metabolism
Soffic_10G0012680-1B	Soffic_10G0012680-1B	Chr10B	34253488	34257830	+	1788	protein_coding	- && sp|F4J3G5|CTPA3_ARATH Carboxyl-terminal-processing peptidase 3, chloroplastic OS=Arabidopsis thaliana OX=3702 GN=CTPA3 PE=3 SV=1 && PF03572:Peptidase family S41|PF13180:PDZ domain	-	-	-2.26595	1.62e-30	8.7e-28	GO:0006508||GO:0008152||GO:0006807||GO:0008150||GO:0019538||GO:0043170||GO:0044238||GO:0071704||GO:1901564	proteolysis||metabolic process||nitrogen compound metabolic process||biological_process||protein metabolic process||macromolecule metabolic process||primary metabolic process||organic substance metabolic process||organonitrogen compound metabolic process			GO:0008236||GO:0005515||GO:0003674||GO:0003824||GO:0008233||GO:0070011||GO:0016787||GO:0017171||GO:0140096||GO:0005488	serine-type peptidase activity||protein binding||molecular_function||catalytic activity||peptidase activity||peptidase activity, acting on L-amino acid peptides||hydrolase activity||serine hydrolase activity||catalytic activity, acting on a protein||binding	--	--
Soffic_03G0016680-4D	Soffic_03G0016680-4D	Chr03D	49165336	49166883	-	1451	protein_coding	- && sp|C5XNN6|THI41_SORBI Thiamine thiazole synthase 1, chloroplastic OS=Sorghum bicolor OX=4558 GN=THI1-1 PE=3 SV=1 && PF01946:Thi4 family	-	-	3.9015	4.35e-30	2.31e-27	--	--	--	--	--	--	sbi00730||sbi01100||sbi01240	Thiamine metabolism||Metabolic pathways||Biosynthesis of cofactors
Soffic_05G0004450-4D	Soffic_05G0004450-4D	Chr05D	11988159	11989154	-	866	protein_coding	- && - && PF02496:ABA/WDS induced protein	-	-	1.69066	4.98e-30	2.61e-27	--	--	--	--	--	--	--	--
LAp_04G0004600	LAp_04G0004600	Chr04G	9993639	9993896	-	258	protein_coding	- && - && -	-	-	1.17513	6.11e-30	3.18e-27	--	--	--	--	--	--	--	--
Soffic_10G0004740-6G	Soffic_10G0004740-6G	Chr10G	11545513	11549101	-	2919	protein_coding	- && sp|Q8RX87|RFS6_ARATH Probable galactinol--sucrose galactosyltransferase 6 OS=Arabidopsis thaliana OX=3702 GN=RFS6 PE=2 SV=2 && PF05691:Raffinose synthase or seed imbibition protein Sip1	-	-	1.48746	7.28e-30	3.75e-27	--	--	--	--	--	--	sbi00052||sbi01100	Galactose metabolism||Metabolic pathways
Soffic_04G0019730-1B	Soffic_04G0019730-1B	Chr04B	59552035	59552885	+	753	protein_coding	- && - && PF13716:Divergent CRAL/TRIO domain	-	-	2.34531	7.82e-30	3.99e-27	--	--	--	--	--	--	--	--
LAp_04D0000340	LAp_04D0000340	Chr04D	874684	876920	-	1954	protein_coding	- && sp|P18123|CATA3_MAIZE Catalase isozyme 3 OS=Zea mays OX=4577 GN=CAT3 PE=2 SV=2 && PF00199:Catalase|PF06628:Catalase-related immune-responsive	-	-	2.0676	1.2e-29	6.05e-27	GO:0055114||GO:0008152||GO:0008150	oxidation-reduction process||metabolic process||biological_process			GO:0004096||GO:0020037||GO:0003674||GO:0003824||GO:0004601||GO:0016491||GO:0016209||GO:0016684||GO:0005488||GO:0046906||GO:0048037||GO:0097159||GO:1901363	catalase activity||heme binding||molecular_function||catalytic activity||peroxidase activity||oxidoreductase activity||antioxidant activity||oxidoreductase activity, acting on peroxide as acceptor||binding||tetrapyrrole binding||cofactor binding||organic cyclic compound binding||heterocyclic compound binding	sbi00380||sbi00630||sbi01100||sbi01110||sbi01200||sbi04016||sbi04146	Tryptophan metabolism||Glyoxylate and dicarboxylate metabolism||Metabolic pathways||Biosynthesis of secondary metabolites||Carbon metabolism||MAPK signaling pathway - plant||Peroxisome
Soffic_07G0000290-2D	Soffic_07G0000290-2D	Chr07D	626567	629806	-	1125	protein_coding	- && sp|Q6ZC69|KAD2_ORYSJ Probable adenylate kinase 2, chloroplastic OS=Oryza sativa subsp. japonica OX=39947 GN=Os08g0109300 PE=2 SV=1 && PF00406:Adenylate kinase	-	-	-2.23743	1.59e-29	7.94e-27	--	--	--	--	--	--	sbi00230||sbi00730||sbi01100||sbi01110||sbi01232||sbi01240	Purine metabolism||Thiamine metabolism||Metabolic pathways||Biosynthesis of secondary metabolites||Nucleotide metabolism||Biosynthesis of cofactors
Soffic_02G0030530-3C	Soffic_02G0030530-3C	Chr02C	84411676	84412721	+	947	protein_coding	- && sp|P27523|CB23_HORVU Chlorophyll a-b binding protein of LHCII type III, chloroplastic OS=Hordeum vulgare OX=4513 GN=LHBC PE=2 SV=1 && PF00504:Chlorophyll A-B binding protein	-	-	-1.59104	7.1e-29	3.5e-26	--	--	--	--	--	--	sbi00196||sbi01100	Photosynthesis - antenna proteins||Metabolic pathways
LAp_00074540	LAp_00074540	utg009164l	20696	21472	-	573	protein_coding	- && - && PF00582:Universal stress protein family	-	-	1.44945	7.13e-29	3.5e-26	--	--	--	--	--	--	--	--
Soffic_02G0036070-1P	Soffic_02G0036070-1P	Chr02B	96854594	96856553	+	1181	protein_coding	- && sp|Q08935|ROC1_NICSY 29 kDa ribonucleoprotein A, chloroplastic OS=Nicotiana sylvestris OX=4096 PE=2 SV=1 && PF00076:RNA recognition motif. (a.k.a. RRM, RBD, or RNP domain)	-	-	1.30195	8.09e-29	3.93e-26					GO:0003676||GO:0003674||GO:0005488||GO:0097159||GO:1901363	nucleic acid binding||molecular_function||binding||organic cyclic compound binding||heterocyclic compound binding	--	--
LAp_05E0004750	LAp_05E0004750	Chr05E	12250398	12251400	-	862	protein_coding	- && - && PF02496:ABA/WDS induced protein	-	-	1.77514	1.09e-28	5.26e-26	--	--	--	--	--	--	--	--
Soffic_04G0015460-2D	Soffic_04G0015460-2D	Chr04D	46093248	46094143	+	348	protein_coding	- && - && PF00581:Rhodanese-like domain	-	-	3.28601	1.16e-28	5.54e-26	--	--	--	--	--	--	--	--
Soffic_04G0025210-3D	Soffic_04G0025210-3D	Chr04D	68700192	68702102	+	1911	protein_coding	- && sp|Q6YVJ0|NCED1_ORYSJ 9-cis-epoxycarotenoid dioxygenase NCED1, chloroplastic OS=Oryza sativa subsp. japonica OX=39947 GN=NCED1 PE=2 SV=1 && PF03055:Retinal pigment epithelial membrane protein	-	-	-2.61262	2.43e-28	1.15e-25	GO:0055114||GO:0008152||GO:0008150	oxidation-reduction process||metabolic process||biological_process			GO:0016702||GO:0003674||GO:0003824||GO:0016491||GO:0016701||GO:0051213	oxidoreductase activity, acting on single donors with incorporation of molecular oxygen, incorporation of two atoms of oxygen||molecular_function||catalytic activity||oxidoreductase activity||oxidoreductase activity, acting on single donors with incorporation of molecular oxygen||dioxygenase activity	sbi00906||sbi01100||sbi01110	Carotenoid biosynthesis||Metabolic pathways||Biosynthesis of secondary metabolites
Soffic_09G0019080-6G	Soffic_09G0019080-6G	Chr09G	59529904	59536648	+	3566	protein_coding	- && sp|Q8LPQ5|BTS_ARATH Zinc finger protein BRUTUS OS=Arabidopsis thaliana OX=3702 GN=BTS PE=1 SV=1 && PF01814:Hemerythrin HHE cation binding domain|PF05495:CHY zinc finger	-	-	-2.49581	2.67e-28	1.25e-25					GO:0008270||GO:0003674||GO:0005488||GO:0046872||GO:0043167||GO:0043169||GO:0046914	zinc ion binding||molecular_function||binding||metal ion binding||ion binding||cation binding||transition metal ion binding	--	--
Soffic_01G0029610-1A	Soffic_01G0029610-1A	Chr01A	73100816	73103521	+	1833	protein_coding	- && sp|Q9FVQ4|PLGG1_ARATH Plastidal glycolate/glycerate translocator 1, chloroplastic OS=Arabidopsis thaliana OX=3702 GN=PLGG1 PE=1 SV=1 && PF04172:LrgB-like family	-	-	-1.97272	2.78e-28	1.29e-25	--	--	--	--	--	--	--	--
Soffic_03G0031870-2B	Soffic_03G0031870-2B	Chr03B	84389441	84391402	-	1183	protein_coding	- && sp|Q08935|ROC1_NICSY 29 kDa ribonucleoprotein A, chloroplastic OS=Nicotiana sylvestris OX=4096 PE=2 SV=1 && PF00076:RNA recognition motif. (a.k.a. RRM, RBD, or RNP domain)	-	-	1.36089	1.11e-27	5.11e-25					GO:0003676||GO:0003674||GO:0005488||GO:0097159||GO:1901363	nucleic acid binding||molecular_function||binding||organic cyclic compound binding||heterocyclic compound binding	--	--
Soffic_02G0003910-2E	Soffic_02G0003910-2E	Chr02E	12275886	12277465	-	1084	protein_coding	- && sp|Q58629|Y1232_METJA Uncharacterized protein MJ1232 OS=Methanocaldococcus jannaschii (strain ATCC 43067 / DSM 2661 / JAL-1 / JCM 10045 / NBRC 100440) OX=243232 GN=MJ1232 PE=4 SV=1 && PF00571:CBS domain	-	-	1.63952	1.47e-27	6.7e-25	--	--	--	--	--	--	--	--
Soffic_03G0019250-1A	Soffic_03G0019250-1A	Chr03A	54854940	54867033	-	1672	protein_coding	- && sp|P40880|CAHC_HORVU Carbonic anhydrase, chloroplastic OS=Hordeum vulgare OX=4513 PE=2 SV=1 && PF00484:Carbonic anhydrase	-	-	-1.59751	2.41e-27	1.09e-24					GO:0004089||GO:0008270||GO:0003674||GO:0003824||GO:0016829||GO:0016835||GO:0016836||GO:0005488||GO:0046872||GO:0043167||GO:0043169||GO:0046914	carbonate dehydratase activity||zinc ion binding||molecular_function||catalytic activity||lyase activity||carbon-oxygen lyase activity||hydro-lyase activity||binding||metal ion binding||ion binding||cation binding||transition metal ion binding	sbi00910||sbi01100	Nitrogen metabolism||Metabolic pathways
Soffic_05G0006940-2E	Soffic_05G0006940-2E	Chr05E	19795501	19798141	+	1837	protein_coding	- && sp|Q53NF7|NAC71_ORYSJ NAC domain-containing protein 71 OS=Oryza sativa subsp. japonica OX=39947 GN=NAC071 PE=1 SV=1 && PF02365:No apical meristem (NAM) protein	NAC	NAC	-1.3936	2.64e-27	1.18e-24	GO:0006355||GO:0008152||GO:0006139||GO:0006351||GO:0006725||GO:0006807||GO:0008150||GO:0009058||GO:0009059||GO:0009889||GO:0009987||GO:0010467||GO:0010468||GO:0010556||GO:0016070||GO:0018130||GO:0019219||GO:0019222||GO:0019438||GO:0031323||GO:0031326||GO:0032774||GO:0034641||GO:0034645||GO:0034654||GO:0043170||GO:0044237||GO:0044238||GO:0044249||GO:0044260||GO:0044271||GO:0046483||GO:0050789||GO:…	regulation of transcription, DNA-templated||metabolic process||nucleobase-containing compound metabolic process||transcription, DNA-templated||cellular aromatic compound metabolic process||nitrogen compound metabolic process||biological_process||biosynthetic process||macromolecule biosynthetic process||regulation of biosynthetic process||cellular process||gene expression||regulation of gene expre…			GO:0003677||GO:0003674||GO:0003676||GO:0005488||GO:0097159||GO:1901363	DNA binding||molecular_function||nucleic acid binding||binding||organic cyclic compound binding||heterocyclic compound binding	--	--
Soffic_02G0036490-3C	Soffic_02G0036490-3C	Chr02C	96791474	96793434	+	1145	protein_coding	- && sp|Q08935|ROC1_NICSY 29 kDa ribonucleoprotein A, chloroplastic OS=Nicotiana sylvestris OX=4096 PE=2 SV=1 && PF00076:RNA recognition motif. (a.k.a. RRM, RBD, or RNP domain)	-	-	1.45726	3.83e-27	1.7e-24					GO:0003676||GO:0003674||GO:0005488||GO:0097159||GO:1901363	nucleic acid binding||molecular_function||binding||organic cyclic compound binding||heterocyclic compound binding	--	--
LAp_05D0020840	LAp_05D0020840	Chr05D	81792076	81793924	-	1415	protein_coding	- && sp|Q9ZT00|RCA_MAIZE Ribulose bisphosphate carboxylase/oxygenase activase, chloroplastic OS=Zea mays OX=4577 GN=RCA1 PE=2 SV=3 && PF00004:ATPase family associated with various cellular activities (AAA)	-	-	-2.62615	4.35e-27	1.92e-24					GO:0005524||GO:0016887||GO:0000166||GO:0003674||GO:0005488||GO:0008144||GO:0017076||GO:0030554||GO:0032553||GO:0032555||GO:0032559||GO:0035639||GO:0036094||GO:0043167||GO:0043168||GO:0097159||GO:0097367||GO:1901265||GO:1901363||GO:0003824||GO:0017111||GO:0016462||GO:0016787||GO:0016817||GO:0016818	ATP binding||ATPase activity||nucleotide binding||molecular_function||binding||drug binding||purine nucleotide binding||adenyl nucleotide binding||ribonucleotide binding||purine ribonucleotide binding||adenyl ribonucleotide binding||purine ribonucleoside triphosphate binding||small molecule binding||ion binding||anion binding||organic cyclic compound binding||carbohydrate derivative binding||nucl…	--	--
Soffic_03G0037320-6F	Soffic_03G0037320-6F	Chr03F	94536852	94540440	+	1575	protein_coding	- && sp|P49133|TPT_MAIZE Triose phosphate/phosphate translocator, chloroplastic OS=Zea mays OX=4577 GN=TPT PE=1 SV=1 && PF03151:Triose-phosphate Transporter family	-	-	-1.53088	5.01e-27	2.19e-24	--	--	--	--	--	--	--	--
Soffic_04G0006060-3D	Soffic_04G0006060-3D	Chr04D	13240530	13244403	-	2085	protein_coding	- && sp|Q9FSV7|SST_FESAR Sucrose:sucrose 1-fructosyltransferase OS=Festuca arundinacea OX=4606 GN=1-SST PE=1 SV=1 && PF08244:Glycosyl hydrolases family 32 C terminal|PF00251:Glycosyl hydrolases family 32 N-terminal domain|PF11837:Domain of unknown function (DUF3357)	-	-	-1.79615	5.8e-27	2.51e-24					GO:0004564||GO:0004575||GO:0003674||GO:0003824||GO:0004553||GO:0016787||GO:0016798||GO:0015926||GO:0090599	beta-fructofuranosidase activity||sucrose alpha-glucosidase activity||molecular_function||catalytic activity||hydrolase activity, hydrolyzing O-glycosyl compounds||hydrolase activity||hydrolase activity, acting on glycosyl bonds||glucosidase activity||alpha-glucosidase activity	--	--
Soffic_07G0016040-15P	Soffic_07G0016040-15P	Chr07G	55829796	55841877	-	3835	protein_coding	- && sp|Q75DK1|SEC14_ASHGO SEC14 cytosolic factor OS=Ashbya gossypii (strain ATCC 10895 / CBS 109.51 / FGSC 9923 / NRRL Y-1056) OX=284811 GN=SEC14 PE=3 SV=2 && PF03765:CRAL/TRIO, N-terminal domain|PF00650:CRAL/TRIO domain|PF05699:hAT family C-terminal dimerisation region|PF04937:Protein of unknown function (DUF 659)	-	-	-1.61896	7.2e-27	3.09e-24					GO:0046983||GO:0005515||GO:0003674||GO:0005488	protein dimerization activity||protein binding||molecular_function||binding	--	--
Soffic_03G0033230-1A	Soffic_03G0033230-1A	Chr03A	83104759	83113668	+	1208	protein_coding	- && sp|A2WXD9|PSBS1_ORYSI Photosystem II 22 kDa protein 1, chloroplastic OS=Oryza sativa subsp. indica OX=39946 GN=PSBS1 PE=1 SV=1 && PF00504:Chlorophyll A-B binding protein	-	-	-1.68163	9.08e-27	3.86e-24	--	--	--	--	--	--	sbi00195||sbi01100	Photosynthesis||Metabolic pathways
Soffic_01G0032330-3P	Soffic_01G0032330-3P	Chr01G	95388041	95391075	+	1695	protein_coding	- && sp|P48621|FAD3C_SOYBN Omega-3 fatty acid desaturase, chloroplastic OS=Glycine max OX=3847 GN=FAD7 PE=2 SV=1 && PF11960:Domain of unknown function (DUF3474)|PF00487:Fatty acid desaturase	-	-	-1.31212	9.17e-27	3.87e-24	GO:0055114||GO:0006629||GO:0008152||GO:0008150||GO:0044238||GO:0071704	oxidation-reduction process||lipid metabolic process||metabolic process||biological_process||primary metabolic process||organic substance metabolic process			GO:0016717||GO:0003674||GO:0003824||GO:0016491||GO:0016705	oxidoreductase activity, acting on paired donors, with oxidation of a pair of donors resulting in the reduction of molecular oxygen to two molecules of water||molecular_function||catalytic activity||oxidoreductase activity||oxidoreductase activity, acting on paired donors, with incorporation or reduction of molecular oxygen	--	--
Soffic_03G0008790-5H	Soffic_03G0008790-5H	Chr03H	20218114	20219090	+	747	protein_coding	- && sp|Q03200|LIRP1_ORYSJ Light-regulated protein, chloroplastic OS=Oryza sativa subsp. japonica OX=39947 GN=LIR1 PE=1 SV=1 && PF07207:Light regulated protein Lir1	-	-	2.1011	1.17e-26	4.91e-24			GO:0009507||GO:0005622||GO:0005575||GO:0005623||GO:0005737||GO:0043231||GO:0009536||GO:0043226||GO:0043227||GO:0043229||GO:0044424||GO:0044444||GO:0044464	chloroplast||intracellular||cellular_component||cell||cytoplasm||intracellular membrane-bounded organelle||plastid||organelle||membrane-bounded organelle||intracellular organelle||intracellular part||cytoplasmic part||cell part			--	--
Soffic_06G0005550-5G	Soffic_06G0005550-5G	Chr06G	23072375	23076662	-	1681	protein_coding	- && sp|Q8LBB2|KING1_ARATH SNF1-related protein kinase regulatory subunit gamma-1 OS=Arabidopsis thaliana OX=3702 GN=KING1 PE=1 SV=2 && PF00571:CBS domain	-	-	1.79922	2.18e-26	9.07e-24	--	--	--	--	--	--	--	--
Soffic_01G0019020-3C	Soffic_01G0019020-3C	Chr01C	42433156	42437998	+	2094	protein_coding	- && sp|Q9LVD9|DTX40_ARATH Protein DETOXIFICATION 40 OS=Arabidopsis thaliana OX=3702 GN=DTX40 PE=1 SV=1 && PF01554:MatE	-	-	-1.70399	2.64e-26	1.09e-23	GO:0055085||GO:0006810||GO:0008150||GO:0051179||GO:0051234	transmembrane transport||transport||biological_process||localization||establishment of localization	GO:0016020||GO:0005575	membrane||cellular_component	GO:0015297||GO:0042910||GO:0003674||GO:0005215||GO:0022857||GO:0015291||GO:0022804	antiporter activity||xenobiotic transmembrane transporter activity||molecular_function||transporter activity||transmembrane transporter activity||secondary active transmembrane transporter activity||active transmembrane transporter activity	--	--
LAp_06G0011070	LAp_06G0011070	Chr06G	37304450	37308164	+	2149	protein_coding	- && sp|Q9ZU50|BAT1_ARATH Amino-acid permease BAT1 OS=Arabidopsis thaliana OX=3702 GN=BAT1 PE=2 SV=2 && PF13520:Amino acid permease	-	-	-1.84543	3.68e-26	1.5e-23	GO:0055085||GO:0006810||GO:0008150||GO:0051179||GO:0051234	transmembrane transport||transport||biological_process||localization||establishment of localization	GO:0016020||GO:0005575	membrane||cellular_component	GO:0022857||GO:0003674||GO:0005215	transmembrane transporter activity||molecular_function||transporter activity	--	--
Soffic_03G0003620-2B	Soffic_03G0003620-2B	Chr03B	8519971	8533099	+	9796	protein_coding	- && sp|P16243|MAOC_MAIZE NADP-dependent malic enzyme, chloroplastic OS=Zea mays OX=4577 GN=MOD1 PE=1 SV=1 && PF00390:Malic enzyme, N-terminal domain|PF03949:Malic enzyme, NAD binding domain	-	-	-1.38294	5.01e-26	2.03e-23	GO:0055114||GO:0008152||GO:0008150	oxidation-reduction process||metabolic process||biological_process			GO:0004471||GO:0051287||GO:0003674||GO:0003824||GO:0004470||GO:0016491||GO:0016614||GO:0016615||GO:0016616||GO:0000166||GO:0005488||GO:0036094||GO:0048037||GO:0050662||GO:0097159||GO:1901265||GO:1901363	malate dehydrogenase (decarboxylating) (NAD+) activity||NAD binding||molecular_function||catalytic activity||malic enzyme activity||oxidoreductase activity||oxidoreductase activity, acting on CH-OH group of donors||malate dehydrogenase activity||oxidoreductase activity, acting on the CH-OH group of donors, NAD or NADP as acceptor||nucleotide binding||binding||small molecule binding||cofactor bind…	sbi00620||sbi00710||sbi01100||sbi01200	Pyruvate metabolism||Carbon fixation in photosynthetic organisms||Metabolic pathways||Carbon metabolism
Soffic_06G0020950-6F	Soffic_06G0020950-6F	Chr06F	63498714	63504311	-	2279	protein_coding	- && sp|Q9SXS2|SUT33_ARATH Probable sulfate transporter 3.3 OS=Arabidopsis thaliana OX=3702 GN=SULTR3;3 PE=2 SV=2 && PF01740:STAS domain|PF00916:Sulfate permease family	-	-	-2.2552	7.25e-26	2.91e-23	GO:0008272||GO:0006810||GO:0006811||GO:0006820||GO:0008150||GO:0015698||GO:0051179||GO:0051234||GO:0072348	sulfate transport||transport||ion transport||anion transport||biological_process||inorganic anion transport||localization||establishment of localization||sulfur compound transport	GO:0016021||GO:0005575||GO:0016020||GO:0031224||GO:0044425	integral component of membrane||cellular_component||membrane||intrinsic component of membrane||membrane part	GO:0015116||GO:0003674||GO:0005215||GO:0022857||GO:0008509||GO:0015075||GO:0015103||GO:0015318||GO:1901682	sulfate transmembrane transporter activity||molecular_function||transporter activity||transmembrane transporter activity||anion transmembrane transporter activity||ion transmembrane transporter activity||inorganic anion transmembrane transporter activity||inorganic molecular entity transmembrane transporter activity||sulfur compound transmembrane transporter activity	--	--
Soffic_01G0019490-5E	Soffic_01G0019490-5E	Chr01E	41516215	41518189	+	1200	protein_coding	- && sp|Q9LVD9|DTX40_ARATH Protein DETOXIFICATION 40 OS=Arabidopsis thaliana OX=3702 GN=DTX40 PE=1 SV=1 && PF01554:MatE	-	-	-1.98067	9.75e-26	3.89e-23	GO:0055085||GO:0006810||GO:0008150||GO:0051179||GO:0051234	transmembrane transport||transport||biological_process||localization||establishment of localization	GO:0016020||GO:0005575	membrane||cellular_component	GO:0015297||GO:0042910||GO:0003674||GO:0005215||GO:0022857||GO:0015291||GO:0022804	antiporter activity||xenobiotic transmembrane transporter activity||molecular_function||transporter activity||transmembrane transporter activity||secondary active transmembrane transporter activity||active transmembrane transporter activity	--	--
Soffic_09G0022290-2B	Soffic_09G0022290-2B	Chr09B	65781414	65784557	+	1671	protein_coding	- && sp|Q9LXG9|PCO1_ARATH Plant cysteine oxidase 1 OS=Arabidopsis thaliana OX=3702 GN=PCO1 PE=1 SV=1 && PF07847:PCO_ADO	-	-	1.51376	1.32e-25	5.23e-23	GO:0055114||GO:0008152||GO:0008150	oxidation-reduction process||metabolic process||biological_process			GO:0016702||GO:0003674||GO:0003824||GO:0016491||GO:0016701||GO:0051213	oxidoreductase activity, acting on single donors with incorporation of molecular oxygen, incorporation of two atoms of oxygen||molecular_function||catalytic activity||oxidoreductase activity||oxidoreductase activity, acting on single donors with incorporation of molecular oxygen||dioxygenase activity	--	--
LAp_06G0007890	LAp_06G0007890	Chr06G	30873758	30878908	+	2185	protein_coding	- && sp|Q7X809|PAO3_ORYSJ Polyamine oxidase 3 OS=Oryza sativa subsp. japonica OX=39947 GN=PAO3 PE=1 SV=2 && PF01593:Flavin containing amine oxidoreductase	-	-	-1.36399	1.55e-25	6.1e-23	GO:0055114||GO:0008152||GO:0008150	oxidation-reduction process||metabolic process||biological_process			GO:0016491||GO:0003674||GO:0003824	oxidoreductase activity||molecular_function||catalytic activity	sbi00330||sbi00410||sbi00770||sbi01100	Arginine and proline metabolism||beta-Alanine metabolism||Pantothenate and CoA biosynthesis||Metabolic pathways
Soffic_01G0014970-1A	Soffic_01G0014970-1A	Chr01A	30728384	30729467	-	914	protein_coding	- && sp|P10979|GRPA_MAIZE Glycine-rich RNA-binding, abscisic acid-inducible protein OS=Zea mays OX=4577 GN=RAB15 PE=1 SV=1 && PF00076:RNA recognition motif. (a.k.a. RRM, RBD, or RNP domain)	-	-	1.52333	1.85e-25	7.2e-23					GO:0003676||GO:0003674||GO:0005488||GO:0097159||GO:1901363	nucleic acid binding||molecular_function||binding||organic cyclic compound binding||heterocyclic compound binding	--	--
Soffic_08G0003720-1A	Soffic_08G0003720-1A	Chr08A	8978129	8982641	-	1127	protein_coding	- && sp|P24805|TSJT1_TOBAC Stem-specific protein TSJT1 OS=Nicotiana tabacum OX=4097 GN=TSJT1 PE=2 SV=1 && PF12481:Aluminium induced protein	-	-	-1.44189	2.01e-25	7.77e-23	--	--	--	--	--	--	--	--
Soffic_02G0007070-2F	Soffic_02G0007070-2F	Chr02F	23822315	23827052	+	1364	protein_coding	- && sp|Q7XU38|C87A3_ORYSJ Cytochrome P450 87A3 OS=Oryza sativa subsp. japonica OX=39947 GN=CYP87A3 PE=2 SV=3 && PF00067:Cytochrome P450	-	-	2.61262	2.06e-25	7.9e-23	GO:0055114||GO:0008152||GO:0008150	oxidation-reduction process||metabolic process||biological_process			GO:0005506||GO:0016705||GO:0020037||GO:0003674||GO:0005488||GO:0046872||GO:0043167||GO:0043169||GO:0046914||GO:0003824||GO:0016491||GO:0046906||GO:0048037||GO:0097159||GO:1901363	iron ion binding||oxidoreductase activity, acting on paired donors, with incorporation or reduction of molecular oxygen||heme binding||molecular_function||binding||metal ion binding||ion binding||cation binding||transition metal ion binding||catalytic activity||oxidoreductase activity||tetrapyrrole binding||cofactor binding||organic cyclic compound binding||heterocyclic compound binding	--	--
LAp_06G0004620	LAp_06G0004620	Chr06G	18173093	18175693	-	1114	protein_coding	- && sp|Q9C9G4|ENDO2_ARATH Endonuclease 2 OS=Arabidopsis thaliana OX=3702 GN=ENDO2 PE=1 SV=1 && PF02265:S1/P1 Nuclease	-	-	1.32837	2.27e-25	8.67e-23	GO:0006308||GO:0008152||GO:0006139||GO:0006259||GO:0006725||GO:0006807||GO:0008150||GO:0009056||GO:0009057||GO:0009987||GO:0019439||GO:0034641||GO:0034655||GO:0043170||GO:0044237||GO:0044238||GO:0044248||GO:0044260||GO:0044265||GO:0044270||GO:0046483||GO:0046700||GO:0071704||GO:0090304||GO:1901360||GO:1901361||GO:1901575	DNA catabolic process||metabolic process||nucleobase-containing compound metabolic process||DNA metabolic process||cellular aromatic compound metabolic process||nitrogen compound metabolic process||biological_process||catabolic process||macromolecule catabolic process||cellular process||aromatic compound catabolic process||cellular nitrogen compound metabolic process||nucleobase-containing compou…			GO:0003676||GO:0004519||GO:0016788||GO:0003674||GO:0005488||GO:0097159||GO:1901363||GO:0003824||GO:0004518||GO:0016787	nucleic acid binding||endonuclease activity||hydrolase activity, acting on ester bonds||molecular_function||binding||organic cyclic compound binding||heterocyclic compound binding||catalytic activity||nuclease activity||hydrolase activity	--	--
Soffic_10G0013910-4D	Soffic_10G0013910-4D	Chr10D	41440090	41446387	-	2015	protein_coding	- && sp|F4IUW3|AVT1C_ARATH Amino acid transporter AVT1C OS=Arabidopsis thaliana OX=3702 GN=AVT1C PE=1 SV=1 && PF01490:Transmembrane amino acid transporter protein	-	-	4.31774	3.37e-25	1.28e-22	--	--	--	--	--	--	--	--
Soffic_08G0017350-8H	Soffic_08G0017350-8H	Chr08H	56422444	56423454	+	927	protein_coding	- && sp|P49310|GRP1_SINAL Glycine-rich RNA-binding protein GRP1A OS=Sinapis alba OX=3728 PE=2 SV=1 && PF00076:RNA recognition motif. (a.k.a. RRM, RBD, or RNP domain)	-	-	1.42635	4.09e-25	1.54e-22					GO:0003676||GO:0003674||GO:0005488||GO:0097159||GO:1901363	nucleic acid binding||molecular_function||binding||organic cyclic compound binding||heterocyclic compound binding	--	--
LAp_01H0049800	LAp_01H0049800	Chr01H	129132745	129133002	+	258	protein_coding	- && - && -	-	-	1.3425	4.65e-25	1.74e-22	--	--	--	--	--	--	--	--
Soffic_01G0009160-3C	Soffic_01G0009160-3C	Chr01C	19385539	19387297	+	964	protein_coding	- && sp|Q9XIM0|MEE14_ARATH CCG-binding protein 1 OS=Arabidopsis thaliana OX=3702 GN=MEE14 PE=1 SV=1 && -	-	-	1.93918	6.41e-25	2.38e-22	--	--	--	--	--	--	--	--
Soffic_02G0027510-3G	Soffic_02G0027510-3G	Chr02G	86501970	86503363	-	1394	protein_coding	- && sp|P0C1M0|ATPG_MAIZE ATP synthase subunit gamma, chloroplastic OS=Zea mays OX=4577 PE=1 SV=1 && PF00231:ATP synthase	-	-	-1.39639	6.79e-25	2.49e-22	GO:0015986||GO:0008152||GO:0006139||GO:0006163||GO:0006164||GO:0006725||GO:0006753||GO:0006754||GO:0006793||GO:0006796||GO:0006807||GO:0006810||GO:0006811||GO:0006812||GO:0008150||GO:0009058||GO:0009117||GO:0009123||GO:0009124||GO:0009126||GO:0009127||GO:0009141||GO:0009142||GO:0009144||GO:0009145||GO:0009150||GO:0009152||GO:0009156||GO:0009161||GO:0009165||GO:0009167||GO:0009168||GO:0009199||GO:…	ATP synthesis coupled proton transport||metabolic process||nucleobase-containing compound metabolic process||purine nucleotide metabolic process||purine nucleotide biosynthetic process||cellular aromatic compound metabolic process||nucleoside phosphate metabolic process||ATP biosynthetic process||phosphorus metabolic process||phosphate-containing compound metabolic process||nitrogen compound meta…	GO:0045261||GO:0016469||GO:0005622||GO:0005575||GO:0016020||GO:0005623||GO:0032991||GO:0033178||GO:0044424||GO:0044425||GO:0044464||GO:0045259||GO:0098796	proton-transporting ATP synthase complex, catalytic core F(1)||proton-transporting two-sector ATPase complex||intracellular||cellular_component||membrane||cell||protein-containing complex||proton-transporting two-sector ATPase complex, catalytic domain||intracellular part||membrane part||cell part||proton-transporting ATP synthase complex||membrane protein complex	GO:0046933||GO:0003674||GO:0042623||GO:0003824||GO:0019829||GO:0042626||GO:0017111||GO:0005215||GO:0022857||GO:0016887||GO:0008324||GO:0015075||GO:0015077||GO:0015078||GO:0015318||GO:0015399||GO:0015405||GO:0016462||GO:0016787||GO:0016817||GO:0016818||GO:0022804||GO:0022853||GO:0022890||GO:0042625||GO:0043492||GO:0044769	proton-transporting ATP synthase activity, rotational mechanism||molecular_function||ATPase activity, coupled||catalytic activity||cation-transporting ATPase activity||ATPase activity, coupled to transmembrane movement of substances||nucleoside-triphosphatase activity||transporter activity||transmembrane transporter activity||ATPase activity||cation transmembrane transporter activity||ion transme…	sbi00190||sbi00195||sbi01100	Oxidative phosphorylation||Photosynthesis||Metabolic pathways
Soffic_09G0023020-4D	Soffic_09G0023020-4D	Chr09D	65783378	65786451	+	1613	protein_coding	- && sp|Q9LXG9|PCO1_ARATH Plant cysteine oxidase 1 OS=Arabidopsis thaliana OX=3702 GN=PCO1 PE=1 SV=1 && PF07847:PCO_ADO	-	-	1.79118	6.82e-25	2.49e-22	GO:0055114||GO:0008152||GO:0008150	oxidation-reduction process||metabolic process||biological_process			GO:0016702||GO:0003674||GO:0003824||GO:0016491||GO:0016701||GO:0051213	oxidoreductase activity, acting on single donors with incorporation of molecular oxygen, incorporation of two atoms of oxygen||molecular_function||catalytic activity||oxidoreductase activity||oxidoreductase activity, acting on single donors with incorporation of molecular oxygen||dioxygenase activity	--	--
LAp_02H0009310	LAp_02H0009310	Chr02H	26815011	26816985	+	1021	protein_coding	- && sp|Q652Q8|URH2_ORYSJ Probable uridine nucleosidase 2 OS=Oryza sativa subsp. japonica OX=39947 GN=URH2 PE=2 SV=1 && PF01156:Inosine-uridine preferring nucleoside hydrolase	-	-	-1.60762	7.46e-25	2.71e-22	--	--	--	--	--	--	sbi00240||sbi00760||sbi01100||sbi01232	Pyrimidine metabolism||Nicotinate and nicotinamide metabolism||Metabolic pathways||Nucleotide metabolism
Soffic_06G0026930-5G	Soffic_06G0026930-5G	Chr06G	68537598	68540213	+	1854	protein_coding	- && sp|Q53NF7|NAC71_ORYSJ NAC domain-containing protein 71 OS=Oryza sativa subsp. japonica OX=39947 GN=NAC071 PE=1 SV=1 && PF02365:No apical meristem (NAM) protein	NAC	NAC	-1.34395	8.11e-25	2.9e-22	GO:0006355||GO:0008152||GO:0006139||GO:0006351||GO:0006725||GO:0006807||GO:0008150||GO:0009058||GO:0009059||GO:0009889||GO:0009987||GO:0010467||GO:0010468||GO:0010556||GO:0016070||GO:0018130||GO:0019219||GO:0019222||GO:0019438||GO:0031323||GO:0031326||GO:0032774||GO:0034641||GO:0034645||GO:0034654||GO:0043170||GO:0044237||GO:0044238||GO:0044249||GO:0044260||GO:0044271||GO:0046483||GO:0050789||GO:…	regulation of transcription, DNA-templated||metabolic process||nucleobase-containing compound metabolic process||transcription, DNA-templated||cellular aromatic compound metabolic process||nitrogen compound metabolic process||biological_process||biosynthetic process||macromolecule biosynthetic process||regulation of biosynthetic process||cellular process||gene expression||regulation of gene expre…			GO:0003677||GO:0003674||GO:0003676||GO:0005488||GO:0097159||GO:1901363	DNA binding||molecular_function||nucleic acid binding||binding||organic cyclic compound binding||heterocyclic compound binding	--	--
Soffic_02G0028270-2D	Soffic_02G0028270-2D	Chr02D	82974153	82975576	-	1424	protein_coding	- && sp|P0C1M0|ATPG_MAIZE ATP synthase subunit gamma, chloroplastic OS=Zea mays OX=4577 PE=1 SV=1 && PF00231:ATP synthase	-	-	-1.74528	8.11e-25	2.9e-22	GO:0015986||GO:0008152||GO:0006139||GO:0006163||GO:0006164||GO:0006725||GO:0006753||GO:0006754||GO:0006793||GO:0006796||GO:0006807||GO:0006810||GO:0006811||GO:0006812||GO:0008150||GO:0009058||GO:0009117||GO:0009123||GO:0009124||GO:0009126||GO:0009127||GO:0009141||GO:0009142||GO:0009144||GO:0009145||GO:0009150||GO:0009152||GO:0009156||GO:0009161||GO:0009165||GO:0009167||GO:0009168||GO:0009199||GO:…	ATP synthesis coupled proton transport||metabolic process||nucleobase-containing compound metabolic process||purine nucleotide metabolic process||purine nucleotide biosynthetic process||cellular aromatic compound metabolic process||nucleoside phosphate metabolic process||ATP biosynthetic process||phosphorus metabolic process||phosphate-containing compound metabolic process||nitrogen compound meta…	GO:0045261||GO:0016469||GO:0005622||GO:0005575||GO:0016020||GO:0005623||GO:0032991||GO:0033178||GO:0044424||GO:0044425||GO:0044464||GO:0045259||GO:0098796	proton-transporting ATP synthase complex, catalytic core F(1)||proton-transporting two-sector ATPase complex||intracellular||cellular_component||membrane||cell||protein-containing complex||proton-transporting two-sector ATPase complex, catalytic domain||intracellular part||membrane part||cell part||proton-transporting ATP synthase complex||membrane protein complex	GO:0046933||GO:0003674||GO:0042623||GO:0003824||GO:0019829||GO:0042626||GO:0017111||GO:0005215||GO:0022857||GO:0016887||GO:0008324||GO:0015075||GO:0015077||GO:0015078||GO:0015318||GO:0015399||GO:0015405||GO:0016462||GO:0016787||GO:0016817||GO:0016818||GO:0022804||GO:0022853||GO:0022890||GO:0042625||GO:0043492||GO:0044769	proton-transporting ATP synthase activity, rotational mechanism||molecular_function||ATPase activity, coupled||catalytic activity||cation-transporting ATPase activity||ATPase activity, coupled to transmembrane movement of substances||nucleoside-triphosphatase activity||transporter activity||transmembrane transporter activity||ATPase activity||cation transmembrane transporter activity||ion transme…	sbi00190||sbi00195||sbi01100	Oxidative phosphorylation||Photosynthesis||Metabolic pathways
Soffic_02G0031180-2P	Soffic_02G0031180-2P	Chr02E	90017298	90029542	+	3380	protein_coding	- && sp|Q8LL05|SSG1B_HORVU Granule-bound starch synthase 1b, chloroplastic/amyloplastic (Fragment) OS=Hordeum vulgare OX=4513 PE=1 SV=1 && PF08323:Starch synthase catalytic domain|PF00534:Glycosyl transferases group 1	-	-	-1.2132	8.69e-25	3.09e-22	--	--	--	--	--	--	sbi00500||sbi01100||sbi01110	Starch and sucrose metabolism||Metabolic pathways||Biosynthesis of secondary metabolites
Soffic_07G0009870-1A	Soffic_07G0009870-1A	Chr07A	32993417	32994321	+	522	protein_coding	- && sp|P74897|YQA3_THEAQ Universal stress protein in QAH/OAS sulfhydrylase 3'region OS=Thermus aquaticus OX=271 PE=3 SV=1 && PF00582:Universal stress protein family	-	-	1.39095	1.02e-24	3.61e-22	--	--	--	--	--	--	--	--
Soffic_03G0024660-7H	Soffic_03G0024660-7H	Chr03H	66876122	66877867	+	1746	protein_coding	- && sp|Q4R1I9|ANGLT_ROSHC Anthocyanidin 5,3-O-glucosyltransferase OS=Rosa hybrid cultivar OX=128735 GN=RhGT1 PE=2 SV=1 && PF00201:UDP-glucoronosyl and UDP-glucosyl transferase	-	-	-1.82594	1.19e-24	4.17e-22					GO:0008194||GO:0003674||GO:0003824||GO:0016740||GO:0016757	UDP-glycosyltransferase activity||molecular_function||catalytic activity||transferase activity||transferase activity, transferring glycosyl groups	--	--
Soffic_03G0002860-3C	Soffic_03G0002860-3C	Chr03C	6538326	6550205	+	4004	protein_coding	- && sp|Q8LPQ5|BTS_ARATH Zinc finger protein BRUTUS OS=Arabidopsis thaliana OX=3702 GN=BTS PE=1 SV=1 && PF05495:CHY zinc finger|PF14599:Zinc-ribbon|PF01814:Hemerythrin HHE cation binding domain	-	-	-1.48801	1.25e-24	4.36e-22					GO:0008270||GO:0003674||GO:0005488||GO:0046872||GO:0043167||GO:0043169||GO:0046914	zinc ion binding||molecular_function||binding||metal ion binding||ion binding||cation binding||transition metal ion binding	--	--
Soffic_09G0009780-4E	Soffic_09G0009780-4E	Chr09E	41865208	41870397	-	1346	protein_coding	- && sp|Q84VQ1|KINB1_ARATH SNF1-related protein kinase regulatory subunit beta-1 OS=Arabidopsis thaliana OX=3702 GN=KINB1 PE=1 SV=1 && PF16561:Glycogen recognition site of AMP-activated protein kinase|PF04739:5'-AMP-activated protein kinase beta subunit, interaction domain	-	-	1.57642	1.76e-24	6.07e-22					GO:0005515||GO:0003674||GO:0005488	protein binding||molecular_function||binding	--	--
LAp_04C0016660	LAp_04C0016660	Chr04C	52260147	52261463	-	724	protein_coding	- && - && -	-	-	1.46997	1.87e-24	6.42e-22	--	--	--	--	--	--	--	--
Soffic_09G0011340-1P	Soffic_09G0011340-1P	Chr09B	41277831	41282791	+	2277	protein_coding	- && sp|Q6L5D4|MPK9_ORYSJ Mitogen-activated protein kinase 9 OS=Oryza sativa subsp. japonica OX=39947 GN=MPK9 PE=3 SV=2 && PF00069:Protein kinase domain	-	-	-1.42055	3.79e-24	1.29e-21	GO:0006468||GO:0008152||GO:0006464||GO:0006793||GO:0006796||GO:0006807||GO:0008150||GO:0009987||GO:0016310||GO:0019538||GO:0036211||GO:0043170||GO:0043412||GO:0044237||GO:0044238||GO:0044260||GO:0044267||GO:0071704||GO:1901564	protein phosphorylation||metabolic process||cellular protein modification process||phosphorus metabolic process||phosphate-containing compound metabolic process||nitrogen compound metabolic process||biological_process||cellular process||phosphorylation||protein metabolic process||protein modification process||macromolecule metabolic process||macromolecule modification||cellular metabolic process|…			GO:0004672||GO:0005524||GO:0003674||GO:0003824||GO:0016301||GO:0016740||GO:0016772||GO:0016773||GO:0140096||GO:0000166||GO:0005488||GO:0008144||GO:0017076||GO:0030554||GO:0032553||GO:0032555||GO:0032559||GO:0035639||GO:0036094||GO:0043167||GO:0043168||GO:0097159||GO:0097367||GO:1901265||GO:1901363	protein kinase activity||ATP binding||molecular_function||catalytic activity||kinase activity||transferase activity||transferase activity, transferring phosphorus-containing groups||phosphotransferase activity, alcohol group as acceptor||catalytic activity, acting on a protein||nucleotide binding||binding||drug binding||purine nucleotide binding||adenyl nucleotide binding||ribonucleotide binding|…	--	--
LAp_00044880	LAp_00044880	utg002521l_149000_155999	906	1814	-	909	protein_coding	- && sp|Q8L5C6|XIP1_WHEAT Xylanase inhibitor protein 1 OS=Triticum aestivum OX=4565 GN=XIPI PE=1 SV=2 && PF00704:Glycosyl hydrolases family 18	-	-	-1.38061	4.43e-24	1.5e-21	GO:0005975||GO:0008152||GO:0008150||GO:0044238||GO:0071704	carbohydrate metabolic process||metabolic process||biological_process||primary metabolic process||organic substance metabolic process					sbi00520||sbi01100	Amino sugar and nucleotide sugar metabolism||Metabolic pathways
Soffic_01G0020220-5H	Soffic_01G0020220-5H	Chr01H	44560354	44563980	+	1178	protein_coding	- && sp|Q9FFB6|ZFP34_ARATH E3 ubiquitin-protein ligase RZFP34 OS=Arabidopsis thaliana OX=3702 GN=RZPF34 PE=1 SV=1 && PF05495:CHY zinc finger|PF13639:Ring finger domain|PF14599:Zinc-ribbon	-	-	1.83024	5.07e-24	1.71e-21					GO:0008270||GO:0003674||GO:0005488||GO:0046872||GO:0043167||GO:0043169||GO:0046914	zinc ion binding||molecular_function||binding||metal ion binding||ion binding||cation binding||transition metal ion binding	sbi04120	Ubiquitin mediated proteolysis
LAp_01B0013440	LAp_01B0013440	Chr01B	28791879	28792960	-	912	protein_coding	- && sp|P10979|GRPA_MAIZE Glycine-rich RNA-binding, abscisic acid-inducible protein OS=Zea mays OX=4577 GN=RAB15 PE=1 SV=1 && PF00076:RNA recognition motif. (a.k.a. RRM, RBD, or RNP domain)	-	-	1.48374	6.58e-24	2.2e-21					GO:0003676||GO:0003674||GO:0005488||GO:0097159||GO:1901363	nucleic acid binding||molecular_function||binding||organic cyclic compound binding||heterocyclic compound binding	--	--
Soffic_01G0017460-2C	Soffic_01G0017460-2C	Chr01C	38431395	38434086	+	1259	protein_coding	- && sp|P0C132|IAA30_ORYSJ Auxin-responsive protein IAA30 OS=Oryza sativa subsp. japonica OX=39947 GN=IAA30 PE=2 SV=1 && PF02309:AUX/IAA family	AUX/IAA	AUX/IAA	1.883	7.81e-24	2.59e-21	--	--	--	--	--	--	sbi04075	Plant hormone signal transduction
LAp_01E0015960	LAp_01E0015960	Chr01E	32897091	32898168	-	908	protein_coding	- && sp|P10979|GRPA_MAIZE Glycine-rich RNA-binding, abscisic acid-inducible protein OS=Zea mays OX=4577 GN=RAB15 PE=1 SV=1 && PF00076:RNA recognition motif. (a.k.a. RRM, RBD, or RNP domain)	-	-	1.554	7.86e-24	2.6e-21					GO:0003676||GO:0003674||GO:0005488||GO:0097159||GO:1901363	nucleic acid binding||molecular_function||binding||organic cyclic compound binding||heterocyclic compound binding	--	--
Soffic_01G0052110-1A	Soffic_01G0052110-1A	Chr01A	123109136	123112254	-	2245	protein_coding	- && sp|Q10RZ1|BAMY2_ORYSJ Beta-amylase 2, chloroplastic OS=Oryza sativa subsp. japonica OX=39947 GN=BAMY2 PE=1 SV=1 && PF01373:Glycosyl hydrolase family 14	-	-	-2.29864	9.56e-24	3.14e-21	GO:0000272||GO:0008152||GO:0005975||GO:0005976||GO:0008150||GO:0009056||GO:0009057||GO:0016052||GO:0043170||GO:0044238||GO:0071704||GO:1901575	polysaccharide catabolic process||metabolic process||carbohydrate metabolic process||polysaccharide metabolic process||biological_process||catabolic process||macromolecule catabolic process||carbohydrate catabolic process||macromolecule metabolic process||primary metabolic process||organic substance metabolic process||organic substance catabolic process			GO:0016161||GO:0003674||GO:0003824||GO:0004553||GO:0016160||GO:0016787||GO:0016798	beta-amylase activity||molecular_function||catalytic activity||hydrolase activity, hydrolyzing O-glycosyl compounds||amylase activity||hydrolase activity||hydrolase activity, acting on glycosyl bonds	sbi00500||sbi01100||sbi01110	Starch and sucrose metabolism||Metabolic pathways||Biosynthesis of secondary metabolites
Soffic_06G0026030-2B	Soffic_06G0026030-2B	Chr06B	66769025	66770256	-	1232	protein_coding	- && sp|P24805|TSJT1_TOBAC Stem-specific protein TSJT1 OS=Nicotiana tabacum OX=4097 GN=TSJT1 PE=2 SV=1 && PF12481:Aluminium induced protein	-	-	1.77334	1.03e-23	3.35e-21	--	--	--	--	--	--	--	--
Soffic_02G0022250-5E	Soffic_02G0022250-5E	Chr02E	72264076	72265491	-	1416	protein_coding	- && sp|M0Y4P1|UGT13_HORVV UDP-glucosyltransferase UGT13248 OS=Hordeum vulgare subsp. vulgare OX=112509 PE=2 SV=1 && PF00201:UDP-glucoronosyl and UDP-glucosyl transferase	-	-	-3.31356	1.07e-23	3.47e-21					GO:0008194||GO:0003674||GO:0003824||GO:0016740||GO:0016757	UDP-glycosyltransferase activity||molecular_function||catalytic activity||transferase activity||transferase activity, transferring glycosyl groups	--	--
Soffic_01G0012160-4H	Soffic_01G0012160-4H	Chr01H	25287931	25288981	-	881	protein_coding	- && sp|P10979|GRPA_MAIZE Glycine-rich RNA-binding, abscisic acid-inducible protein OS=Zea mays OX=4577 GN=RAB15 PE=1 SV=1 && PF00076:RNA recognition motif. (a.k.a. RRM, RBD, or RNP domain)	-	-	1.49569	1.1e-23	3.53e-21					GO:0003676||GO:0003674||GO:0005488||GO:0097159||GO:1901363	nucleic acid binding||molecular_function||binding||organic cyclic compound binding||heterocyclic compound binding	--	--
Soffic_01G0027830-4F	Soffic_01G0027830-4F	Chr01F	84861403	84863477	+	1152	protein_coding	- && sp|Q9FN15|GLD27_ARATH Protein CONSERVED IN THE GREEN LINEAGE AND DIATOMS 27, chloroplastic OS=Arabidopsis thaliana OX=3702 GN=CGLD27 PE=2 SV=1 && PF06799:Conserved in the green lineage and diatoms 27	-	-	-1.84633	1.4e-23	4.48e-21	--	--	--	--	--	--	--	--
Soffic_01G0002200-2D	Soffic_01G0002200-2D	Chr01D	5090027	5090872	+	846	protein_coding	- && - && PF14009:Domain of unknown function (DUF4228)	-	-	2.38377	1.66e-23	5.28e-21	--	--	--	--	--	--	--	--
LAp_05B0022310	LAp_05B0022310	Chr05B	80592755	80594695	-	1520	protein_coding	- && sp|Q9ZT00|RCA_MAIZE Ribulose bisphosphate carboxylase/oxygenase activase, chloroplastic OS=Zea mays OX=4577 GN=RCA1 PE=2 SV=3 && PF00004:ATPase family associated with various cellular activities (AAA)	-	-	-2.1738	2.9e-23	9.17e-21					GO:0005524||GO:0016887||GO:0000166||GO:0003674||GO:0005488||GO:0008144||GO:0017076||GO:0030554||GO:0032553||GO:0032555||GO:0032559||GO:0035639||GO:0036094||GO:0043167||GO:0043168||GO:0097159||GO:0097367||GO:1901265||GO:1901363||GO:0003824||GO:0017111||GO:0016462||GO:0016787||GO:0016817||GO:0016818	ATP binding||ATPase activity||nucleotide binding||molecular_function||binding||drug binding||purine nucleotide binding||adenyl nucleotide binding||ribonucleotide binding||purine ribonucleotide binding||adenyl ribonucleotide binding||purine ribonucleoside triphosphate binding||small molecule binding||ion binding||anion binding||organic cyclic compound binding||carbohydrate derivative binding||nucl…	--	--
Soffic_01G0015150-2C	Soffic_01G0015150-2C	Chr01C	31928967	31930026	-	890	protein_coding	- && sp|P10979|GRPA_MAIZE Glycine-rich RNA-binding, abscisic acid-inducible protein OS=Zea mays OX=4577 GN=RAB15 PE=1 SV=1 && PF00076:RNA recognition motif. (a.k.a. RRM, RBD, or RNP domain)	-	-	1.4263	3.15e-23	9.83e-21					GO:0003676||GO:0003674||GO:0005488||GO:0097159||GO:1901363	nucleic acid binding||molecular_function||binding||organic cyclic compound binding||heterocyclic compound binding	--	--
Soffic_04G0021030-1A	Soffic_04G0021030-1A	Chr04A	59505499	59510149	-	2641	protein_coding	- && sp|A2X7F7|PAL2_ORYSI Phenylalanine ammonia-lyase OS=Oryza sativa subsp. indica OX=39946 GN=ZB8 PE=3 SV=1 && PF00221:Aromatic amino acid lyase	-	-	-1.68688	3.16e-23	9.83e-21					GO:0003824||GO:0003674	catalytic activity||molecular_function	sbi00360||sbi00940||sbi01100||sbi01110	Phenylalanine metabolism||Phenylpropanoid biosynthesis||Metabolic pathways||Biosynthesis of secondary metabolites
LAp_00103090	LAp_00103090	utg019893l	23657	24424	-	768	protein_coding	- && sp|Q9SQR4|ADRC3_ARATH NADPH-dependent aldehyde reductase-like protein, chloroplastic OS=Arabidopsis thaliana OX=3702 GN=At3g03980 PE=3 SV=1 && PF13561:Enoyl-(Acyl carrier protein) reductase	-	-	-1.97506	3.17e-23	9.83e-21	--	--	--	--	--	--	sbi00061||sbi00780||sbi01100||sbi01110||sbi01212||sbi01240	Fatty acid biosynthesis||Biotin metabolism||Metabolic pathways||Biosynthesis of secondary metabolites||Fatty acid metabolism||Biosynthesis of cofactors
Soffic_06G0023950-3F	Soffic_06G0023950-3F	Chr06F	70004650	70010459	+	2246	protein_coding	- && sp|Q94BV7|NDB2_ARATH External alternative NAD(P)H-ubiquinone oxidoreductase B2, mitochondrial OS=Arabidopsis thaliana OX=3702 GN=NDB2 PE=1 SV=1 && PF07992:Pyridine nucleotide-disulphide oxidoreductase	-	-	-1.33144	4.71e-23	1.45e-20	GO:0055114||GO:0008152||GO:0008150	oxidation-reduction process||metabolic process||biological_process			GO:0016491||GO:0003674||GO:0003824	oxidoreductase activity||molecular_function||catalytic activity	sbi00190||sbi01100	Oxidative phosphorylation||Metabolic pathways
Soffic_01G0012760-3C	Soffic_01G0012760-3C	Chr01C	26769994	26781941	+	4547	protein_coding	- && sp|P93526|PHYA_SORBI Phytochrome a OS=Sorghum bicolor OX=4558 GN=PHYA PE=2 SV=1 && PF08446:PAS fold|PF01590:GAF domain|PF02518:Histidine kinase-, DNA gyrase B-, and HSP90-like ATPase|PF00360:Phytochrome region|PF00989:PAS fold	-	-	1.80553	6.01e-23	1.84e-20	GO:0006355||GO:0009584||GO:0018298||GO:0008152||GO:0006139||GO:0006351||GO:0006725||GO:0006807||GO:0008150||GO:0009058||GO:0009059||GO:0009889||GO:0009987||GO:0010467||GO:0010468||GO:0010556||GO:0016070||GO:0018130||GO:0019219||GO:0019222||GO:0019438||GO:0031323||GO:0031326||GO:0032774||GO:0034641||GO:0034645||GO:0034654||GO:0043170||GO:0044237||GO:0044238||GO:0044249||GO:0044260||GO:0044271||GO:…	regulation of transcription, DNA-templated||detection of visible light||protein-chromophore linkage||metabolic process||nucleobase-containing compound metabolic process||transcription, DNA-templated||cellular aromatic compound metabolic process||nitrogen compound metabolic process||biological_process||biosynthetic process||macromolecule biosynthetic process||regulation of biosynthetic process||ce…			GO:0005515||GO:0003674||GO:0005488	protein binding||molecular_function||binding	sbi04712	Circadian rhythm - plant
Soffic_03G0038770-1A	Soffic_03G0038770-1A	Chr03A	94873934	94878018	+	1773	protein_coding	- && sp|Q94CJ5|RER4_ARATH Protein RETICULATA-RELATED 4, chloroplastic OS=Arabidopsis thaliana OX=3702 GN=RER4 PE=2 SV=1 && PF11891:Protein RETICULATA-related	-	-	-1.34369	6.71e-23	2.05e-20	--	--	--	--	--	--	--	--
Soffic_04G0018760-3G	Soffic_04G0018760-3G	Chr04G	54092213	54095294	+	2945	protein_coding	- && sp|Q708Y0|EBF2_ARATH EIN3-binding F-box protein 2 OS=Arabidopsis thaliana OX=3702 GN=EBF2 PE=1 SV=1 && -	-	-	1.3437	7.05e-23	2.14e-20	--	--	--	--	--	--	sbi04016||sbi04075	MAPK signaling pathway - plant||Plant hormone signal transduction
Soffic_01G0019710-2C	Soffic_01G0019710-2C	Chr01C	43935349	43947996	+	11410	protein_coding	- && sp|O22611|DRM1_PEA Dormancy-associated protein 1 OS=Pisum sativum OX=3888 GN=DRM1 PE=2 SV=1 && -	-	-	1.50185	7.25e-23	2.18e-20	--	--	--	--	--	--	--	--
Soffic_03G0038240-2B	Soffic_03G0038240-2B	Chr03B	96601105	96604652	+	1743	protein_coding	- && sp|Q94CJ5|RER4_ARATH Protein RETICULATA-RELATED 4, chloroplastic OS=Arabidopsis thaliana OX=3702 GN=RER4 PE=2 SV=1 && PF11891:Protein RETICULATA-related	-	-	-1.57072	7.36e-23	2.2e-20	--	--	--	--	--	--	--	--
Soffic_03G0011140-1A	Soffic_03G0011140-1A	Chr03A	26574050	26577338	-	2214	protein_coding	- && sp|A2XFI3|PDC2_ORYSI Pyruvate decarboxylase 2 OS=Oryza sativa subsp. indica OX=39946 GN=PDC2 PE=2 SV=2 && PF02776:Thiamine pyrophosphate enzyme, N-terminal TPP binding domain|PF00205:Thiamine pyrophosphate enzyme, central domain|PF02775:Thiamine pyrophosphate enzyme, C-terminal TPP binding domain	-	-	1.32998	7.74e-23	2.3e-20					GO:0030976||GO:0000287||GO:0003824||GO:0003674||GO:0005488||GO:0019842||GO:0036094||GO:0043167||GO:0043168||GO:0043169||GO:0048037||GO:0050662||GO:0097159||GO:1901363||GO:1901681||GO:0046872	thiamine pyrophosphate binding||magnesium ion binding||catalytic activity||molecular_function||binding||vitamin binding||small molecule binding||ion binding||anion binding||cation binding||cofactor binding||coenzyme binding||organic cyclic compound binding||heterocyclic compound binding||sulfur compound binding||metal ion binding	sbi00010||sbi01100||sbi01110	Glycolysis / Gluconeogenesis||Metabolic pathways||Biosynthesis of secondary metabolites
LAp_10E0006690	LAp_10E0006690	Chr10E	15334479	15342221	+	995	protein_coding	- && sp|O65282|CH20_ARATH 20 kDa chaperonin, chloroplastic OS=Arabidopsis thaliana OX=3702 GN=CPN20 PE=1 SV=2 && PF00166:Chaperonin 10 Kd subunit	-	-	3.43577	8.71e-23	2.58e-20	GO:0006457||GO:0008150||GO:0009987	protein folding||biological_process||cellular process					--	--
Soffic_02G0031000-2B	Soffic_02G0031000-2B	Chr02B	87937609	87940177	-	2025	protein_coding	- && sp|Q6Z401|MST6_ORYSJ Sugar transport protein MST6 OS=Oryza sativa subsp. japonica OX=39947 GN=MST6 PE=1 SV=1 && PF00083:Sugar (and other) transporter	-	-	-1.05524	8.77e-23	2.58e-20	GO:0055085||GO:0006810||GO:0008150||GO:0051179||GO:0051234	transmembrane transport||transport||biological_process||localization||establishment of localization	GO:0016021||GO:0005575||GO:0016020||GO:0031224||GO:0044425	integral component of membrane||cellular_component||membrane||intrinsic component of membrane||membrane part	GO:0022857||GO:0003674||GO:0005215	transmembrane transporter activity||molecular_function||transporter activity	--	--
Soffic_02G0029990-5F	Soffic_02G0029990-5F	Chr02F	93717616	93719114	+	1182	protein_coding	- && sp|P27523|CB23_HORVU Chlorophyll a-b binding protein of LHCII type III, chloroplastic OS=Hordeum vulgare OX=4513 GN=LHBC PE=2 SV=1 && PF00504:Chlorophyll A-B binding protein	-	-	-1.70197	9.14e-23	2.68e-20	--	--	--	--	--	--	sbi00196||sbi01100	Photosynthesis - antenna proteins||Metabolic pathways
Soffic_03G0008720-5H	Soffic_03G0008720-5H	Chr03H	20110491	20111219	-	729	protein_coding	- && - && -	-	-	1.47303	9.22e-23	2.68e-20	--	--	--	--	--	--	--	--
Soffic_03G0017300-3D	Soffic_03G0017300-3D	Chr03D	50830926	50832297	+	1275	protein_coding	- && sp|Q9ZUN4|ACCO1_ARATH 1-aminocyclopropane-1-carboxylate oxidase 1 OS=Arabidopsis thaliana OX=3702 GN=ACO1 PE=2 SV=1 && PF14226:non-haem dioxygenase in morphine synthesis N-terminal|PF03171:2OG-Fe(II) oxygenase superfamily	-	-	-3.17067	9.28e-23	2.68e-20	GO:0055114||GO:0008152||GO:0008150	oxidation-reduction process||metabolic process||biological_process			GO:0016491||GO:0003674||GO:0003824	oxidoreductase activity||molecular_function||catalytic activity	sbi00270||sbi01100||sbi01110	Cysteine and methionine metabolism||Metabolic pathways||Biosynthesis of secondary metabolites
Soffic_05G0021310-3C	Soffic_05G0021310-3C	Chr05C	78250016	78250897	+	882	protein_coding	- && sp|Q8H0T5|ERF73_ARATH Ethylene-responsive transcription factor ERF073 OS=Arabidopsis thaliana OX=3702 GN=ERF073 PE=1 SV=2 && PF00847:AP2 domain	AP2/ERF-ERF	AP2/ERF->AP2/ERF-ERF	1.2969	1.06e-22	3.04e-20	GO:0006355||GO:0008152||GO:0006139||GO:0006351||GO:0006725||GO:0006807||GO:0008150||GO:0009058||GO:0009059||GO:0009889||GO:0009987||GO:0010467||GO:0010468||GO:0010556||GO:0016070||GO:0018130||GO:0019219||GO:0019222||GO:0019438||GO:0031323||GO:0031326||GO:0032774||GO:0034641||GO:0034645||GO:0034654||GO:0043170||GO:0044237||GO:0044238||GO:0044249||GO:0044260||GO:0044271||GO:0046483||GO:0050789||GO:…	regulation of transcription, DNA-templated||metabolic process||nucleobase-containing compound metabolic process||transcription, DNA-templated||cellular aromatic compound metabolic process||nitrogen compound metabolic process||biological_process||biosynthetic process||macromolecule biosynthetic process||regulation of biosynthetic process||cellular process||gene expression||regulation of gene expre…			GO:0003700||GO:0003677||GO:0003674||GO:0140110||GO:0003676||GO:0005488||GO:0097159||GO:1901363	DNA binding transcription factor activity||DNA binding||molecular_function||transcription regulator activity||nucleic acid binding||binding||organic cyclic compound binding||heterocyclic compound binding	--	--
Soffic_04G0031240-1P_1	Soffic.04G0031240-1P	Chr04E	84942506	84944132	+	966	protein_coding	- && sp|Q58629|Y1232_METJA Uncharacterized protein MJ1232 OS=Methanocaldococcus jannaschii (strain ATCC 43067 / DSM 2661 / JAL-1 / JCM 10045 / NBRC 100440) OX=243232 GN=MJ1232 PE=4 SV=1 && PF00571:CBS domain	-	-	1.2717	1.15e-22	3.29e-20	--	--	--	--	--	--	--	--
LAp_04B0016960	LAp_04B0016960	Chr04B	53431496	53432701	-	743	protein_coding	- && - && -	-	-	1.60698	1.26e-22	3.58e-20	--	--	--	--	--	--	--	--
Soffic_04G0019190-2B	Soffic_04G0019190-2B	Chr04B	58424788	58432164	+	2552	protein_coding	- && sp|Q93Y08|AB1K8_ARATH Protein ACTIVITY OF BC1 COMPLEX KINASE 8, chloroplastic OS=Arabidopsis thaliana OX=3702 GN=ABC1K8 PE=2 SV=1 && PF03109:ABC1 family	-	-	-1.4044	1.46e-22	4.14e-20	--	--	--	--	--	--	--	--
Soffic_01G0046540-2B	Soffic_01G0046540-2B	Chr01B	116711580	116713646	+	1002	protein_coding	- && sp|A1XBB7|IN21B_ORYSI Protein IN2-1 homolog B OS=Oryza sativa subsp. indica OX=39946 GN=GSTZ5 PE=1 SV=1 && PF13417:Glutathione S-transferase, N-terminal domain|PF13410:Glutathione S-transferase, C-terminal domain	-	-	-1.78742	1.63e-22	4.58e-20	GO:0006749||GO:0006790||GO:0008152||GO:0006518||GO:0006575||GO:0006807||GO:0008150||GO:0009987||GO:0034641||GO:0043603||GO:0044237||GO:0051186||GO:0071704||GO:1901564	glutathione metabolic process||sulfur compound metabolic process||metabolic process||peptide metabolic process||cellular modified amino acid metabolic process||nitrogen compound metabolic process||biological_process||cellular process||cellular nitrogen compound metabolic process||cellular amide metabolic process||cellular metabolic process||cofactor metabolic process||organic substance metabolic …			GO:0005515||GO:0003674||GO:0005488	protein binding||molecular_function||binding	sbi00480||sbi01100	Glutathione metabolism||Metabolic pathways
LAp_03E0008530	LAp_03E0008530	Chr03E	21263921	21264985	+	829	protein_coding	- && sp|Q03200|LIRP1_ORYSJ Light-regulated protein, chloroplastic OS=Oryza sativa subsp. japonica OX=39947 GN=LIR1 PE=1 SV=1 && PF07207:Light regulated protein Lir1	-	-	1.78932	1.88e-22	5.25e-20			GO:0009507||GO:0005622||GO:0005575||GO:0005623||GO:0005737||GO:0043231||GO:0009536||GO:0043226||GO:0043227||GO:0043229||GO:0044424||GO:0044444||GO:0044464	chloroplast||intracellular||cellular_component||cell||cytoplasm||intracellular membrane-bounded organelle||plastid||organelle||membrane-bounded organelle||intracellular organelle||intracellular part||cytoplasmic part||cell part			--	--
Soffic_01G0046340-1A	Soffic_01G0046340-1A	Chr01A	111145662	111150263	-	3337	protein_coding	- && sp|Q2QMX9|ACA10_ORYSJ Calcium-transporting ATPase 10, plasma membrane-type OS=Oryza sativa subsp. japonica OX=39947 GN=ACA10 PE=2 SV=1 && PF00689:Cation transporting ATPase, C-terminus|PF13246:Cation transport ATPase (P-type)|PF00690:Cation transporter/ATPase, N-terminus|PF00122:E1-E2 ATPase|PF12515:Ca2+-ATPase N terminal autoinhibitory domain	-	-	-1.32993	1.89e-22	5.27e-20					GO:0000166||GO:0005516||GO:0003674||GO:0005488||GO:0036094||GO:0097159||GO:1901265||GO:1901363||GO:0005515	nucleotide binding||calmodulin binding||molecular_function||binding||small molecule binding||organic cyclic compound binding||nucleoside phosphate binding||heterocyclic compound binding||protein binding	--	--
Soffic_04G0017770-5F	Soffic_04G0017770-5F	Chr04F	56996013	56999682	+	2225	protein_coding	- && sp|Q9LVE0|PTR33_ARATH Protein NRT1/ PTR FAMILY 6.4 OS=Arabidopsis thaliana OX=3702 GN=NPF6.4 PE=1 SV=1 && PF00854:POT family	-	-	-1.25319	2.1e-22	5.82e-20	GO:0055085||GO:0006810||GO:0008150||GO:0051179||GO:0051234	transmembrane transport||transport||biological_process||localization||establishment of localization	GO:0016020||GO:0005575	membrane||cellular_component	GO:0022857||GO:0003674||GO:0005215	transmembrane transporter activity||molecular_function||transporter activity	--	--
Soffic_08G0017720-4D	Soffic_08G0017720-4D	Chr08D	55134626	55135693	+	992	protein_coding	- && sp|P49310|GRP1_SINAL Glycine-rich RNA-binding protein GRP1A OS=Sinapis alba OX=3728 PE=2 SV=1 && PF00076:RNA recognition motif. (a.k.a. RRM, RBD, or RNP domain)	-	-	1.21025	2.63e-22	7.23e-20					GO:0003676||GO:0003674||GO:0005488||GO:0097159||GO:1901363	nucleic acid binding||molecular_function||binding||organic cyclic compound binding||heterocyclic compound binding	--	--
Soffic_09G0005020-3C	Soffic_09G0005020-3C	Chr09C	13331390	13333282	-	1352	protein_coding	- && sp|A7QEU4|PER5_VITVI Peroxidase 5 OS=Vitis vinifera OX=29760 GN=GSVIVT00037159001 PE=1 SV=2 && PF00141:Peroxidase	-	-	1.28927	2.87e-22	7.87e-20	GO:0006979||GO:0055114||GO:0006950||GO:0008150||GO:0050896||GO:0008152	response to oxidative stress||oxidation-reduction process||response to stress||biological_process||response to stimulus||metabolic process			GO:0004601||GO:0020037||GO:0003674||GO:0003824||GO:0016491||GO:0016209||GO:0016684||GO:0005488||GO:0046906||GO:0048037||GO:0097159||GO:1901363	peroxidase activity||heme binding||molecular_function||catalytic activity||oxidoreductase activity||antioxidant activity||oxidoreductase activity, acting on peroxide as acceptor||binding||tetrapyrrole binding||cofactor binding||organic cyclic compound binding||heterocyclic compound binding	sbi00940||sbi01100||sbi01110	Phenylpropanoid biosynthesis||Metabolic pathways||Biosynthesis of secondary metabolites
Soffic_04G0022820-2P	Soffic_04G0022820-2P	Chr04H	71778148	71779534	-	1232	protein_coding	- && sp|P46524|CO410_WHEAT Dehydrin COR410 OS=Triticum aestivum OX=4565 GN=COR410 PE=2 SV=1 && PF00257:Dehydrin	-	-	-1.71182	3.45e-22	9.4e-20	GO:0009415||GO:0001101||GO:0008150||GO:0009628||GO:0010035||GO:0042221||GO:0050896||GO:1901700	response to water||response to acid chemical||biological_process||response to abiotic stimulus||response to inorganic substance||response to chemical||response to stimulus||response to oxygen-containing compound					--	--
Soffic_08G0005640-1A	Soffic_08G0005640-1A	Chr08A	14095440	14096363	-	803	protein_coding	- && - && PF02496:ABA/WDS induced protein	-	-	1.4425	4.58e-22	1.24e-19	--	--	--	--	--	--	--	--
Soffic_03G0010230-1A	Soffic_03G0010230-1A	Chr03A	24214834	24217875	+	1199	protein_coding	- && sp|Q9ZV04|PER24_ARATH Peroxidase 24 OS=Arabidopsis thaliana OX=3702 GN=PER24 PE=2 SV=1 && PF00141:Peroxidase	-	-	1.5486	7.59e-22	2.05e-19	GO:0006979||GO:0055114||GO:0006950||GO:0008150||GO:0050896||GO:0008152	response to oxidative stress||oxidation-reduction process||response to stress||biological_process||response to stimulus||metabolic process			GO:0004601||GO:0020037||GO:0003674||GO:0003824||GO:0016491||GO:0016209||GO:0016684||GO:0005488||GO:0046906||GO:0048037||GO:0097159||GO:1901363	peroxidase activity||heme binding||molecular_function||catalytic activity||oxidoreductase activity||antioxidant activity||oxidoreductase activity, acting on peroxide as acceptor||binding||tetrapyrrole binding||cofactor binding||organic cyclic compound binding||heterocyclic compound binding	sbi00940||sbi01100||sbi01110	Phenylpropanoid biosynthesis||Metabolic pathways||Biosynthesis of secondary metabolites
Soffic_02G0036440-2B	Soffic_02G0036440-2B	Chr02B	97293484	97298532	-	1961	protein_coding	- && sp|Q9SBJ1|PDK_ARATH [Pyruvate dehydrogenase (acetyl-transferring)] kinase, mitochondrial OS=Arabidopsis thaliana OX=3702 GN=PDK PE=1 SV=1 && PF10436:Mitochondrial branched-chain alpha-ketoacid dehydrogenase kinase|PF02518:Histidine kinase-, DNA gyrase B-, and HSP90-like ATPase	-	-	-1.98573	7.71e-22	2.07e-19	--	--	--	--	--	--	--	--
Soffic_05G0006860-2B	Soffic_05G0006860-2B	Chr05B	18913307	18915933	-	1853	protein_coding	- && sp|Q53NF7|NAC71_ORYSJ NAC domain-containing protein 71 OS=Oryza sativa subsp. japonica OX=39947 GN=NAC071 PE=1 SV=1 && PF02365:No apical meristem (NAM) protein	NAC	NAC	-1.29954	7.75e-22	2.07e-19	GO:0006355||GO:0008152||GO:0006139||GO:0006351||GO:0006725||GO:0006807||GO:0008150||GO:0009058||GO:0009059||GO:0009889||GO:0009987||GO:0010467||GO:0010468||GO:0010556||GO:0016070||GO:0018130||GO:0019219||GO:0019222||GO:0019438||GO:0031323||GO:0031326||GO:0032774||GO:0034641||GO:0034645||GO:0034654||GO:0043170||GO:0044237||GO:0044238||GO:0044249||GO:0044260||GO:0044271||GO:0046483||GO:0050789||GO:…	regulation of transcription, DNA-templated||metabolic process||nucleobase-containing compound metabolic process||transcription, DNA-templated||cellular aromatic compound metabolic process||nitrogen compound metabolic process||biological_process||biosynthetic process||macromolecule biosynthetic process||regulation of biosynthetic process||cellular process||gene expression||regulation of gene expre…			GO:0003677||GO:0003674||GO:0003676||GO:0005488||GO:0097159||GO:1901363	DNA binding||molecular_function||nucleic acid binding||binding||organic cyclic compound binding||heterocyclic compound binding	--	--
LAp_04B0026700	LAp_04B0026700	Chr04B	73804975	73805217	-	243	protein_coding	- && - && -	-	-	-1.52181	1.03e-21	2.74e-19	--	--	--	--	--	--	--	--
Soffic_09G0013450-1A	Soffic_09G0013450-1A	Chr09A	43698840	43701131	+	1593	protein_coding	- && sp|P26302|KPPR_WHEAT Phosphoribulokinase, chloroplastic OS=Triticum aestivum OX=4565 PE=2 SV=1 && PF00485:Phosphoribulokinase / Uridine kinase family	-	-	-1.10644	1.08e-21	2.85e-19					GO:0005524||GO:0016301||GO:0000166||GO:0003674||GO:0005488||GO:0008144||GO:0017076||GO:0030554||GO:0032553||GO:0032555||GO:0032559||GO:0035639||GO:0036094||GO:0043167||GO:0043168||GO:0097159||GO:0097367||GO:1901265||GO:1901363||GO:0003824||GO:0016740||GO:0016772	ATP binding||kinase activity||nucleotide binding||molecular_function||binding||drug binding||purine nucleotide binding||adenyl nucleotide binding||ribonucleotide binding||purine ribonucleotide binding||adenyl ribonucleotide binding||purine ribonucleoside triphosphate binding||small molecule binding||ion binding||anion binding||organic cyclic compound binding||carbohydrate derivative binding||nucl…	sbi00710||sbi01100||sbi01200	Carbon fixation in photosynthetic organisms||Metabolic pathways||Carbon metabolism
LAp_00086720	LAp_00086720	utg013312l	7298	8730	+	798	protein_coding	- && - && PF00702:haloacid dehalogenase-like hydrolase	-	-	-1.94796	1.12e-21	2.95e-19	--	--	--	--	--	--	sbi00760||sbi01100	Nicotinate and nicotinamide metabolism||Metabolic pathways
Soffic_02G0030460-3C	Soffic_02G0030460-3C	Chr02C	84275529	84278135	-	2040	protein_coding	- && sp|Q6Z401|MST6_ORYSJ Sugar transport protein MST6 OS=Oryza sativa subsp. japonica OX=39947 GN=MST6 PE=1 SV=1 && PF00083:Sugar (and other) transporter	-	-	-1.15868	1.38e-21	3.6e-19	GO:0055085||GO:0006810||GO:0008150||GO:0051179||GO:0051234	transmembrane transport||transport||biological_process||localization||establishment of localization	GO:0016021||GO:0005575||GO:0016020||GO:0031224||GO:0044425	integral component of membrane||cellular_component||membrane||intrinsic component of membrane||membrane part	GO:0022857||GO:0003674||GO:0005215	transmembrane transporter activity||molecular_function||transporter activity	--	--
Soffic_05G0006010-1A	Soffic_05G0006010-1A	Chr05A	16996410	16999053	-	1878	protein_coding	- && sp|Q53NF7|NAC71_ORYSJ NAC domain-containing protein 71 OS=Oryza sativa subsp. japonica OX=39947 GN=NAC071 PE=1 SV=1 && PF02365:No apical meristem (NAM) protein	NAC	NAC	-1.50459	1.63e-21	4.23e-19	GO:0006355||GO:0008152||GO:0006139||GO:0006351||GO:0006725||GO:0006807||GO:0008150||GO:0009058||GO:0009059||GO:0009889||GO:0009987||GO:0010467||GO:0010468||GO:0010556||GO:0016070||GO:0018130||GO:0019219||GO:0019222||GO:0019438||GO:0031323||GO:0031326||GO:0032774||GO:0034641||GO:0034645||GO:0034654||GO:0043170||GO:0044237||GO:0044238||GO:0044249||GO:0044260||GO:0044271||GO:0046483||GO:0050789||GO:…	regulation of transcription, DNA-templated||metabolic process||nucleobase-containing compound metabolic process||transcription, DNA-templated||cellular aromatic compound metabolic process||nitrogen compound metabolic process||biological_process||biosynthetic process||macromolecule biosynthetic process||regulation of biosynthetic process||cellular process||gene expression||regulation of gene expre…			GO:0003677||GO:0003674||GO:0003676||GO:0005488||GO:0097159||GO:1901363	DNA binding||molecular_function||nucleic acid binding||binding||organic cyclic compound binding||heterocyclic compound binding	--	--
Soffic_08G0010220-5G	Soffic_08G0010220-5G	Chr08G	36309721	36316192	-	3771	protein_coding	- && sp|O80988|GCSP2_ARATH Glycine dehydrogenase (decarboxylating) 2, mitochondrial OS=Arabidopsis thaliana OX=3702 GN=GLDP2 PE=1 SV=1 && PF02347:Glycine cleavage system P-protein	-	-	-1.17486	1.97e-21	5.1e-19	GO:0006546||GO:0055114||GO:0001505||GO:0008152||GO:0006082||GO:0006520||GO:0006544||GO:0006807||GO:0008150||GO:0009056||GO:0009063||GO:0009069||GO:0009071||GO:0009987||GO:0016054||GO:0017144||GO:0019752||GO:0042133||GO:0042135||GO:0042737||GO:0043436||GO:0044237||GO:0044238||GO:0044248||GO:0044281||GO:0044282||GO:0046395||GO:0065007||GO:0065008||GO:0071704||GO:1901564||GO:1901565||GO:1901575||GO:…	glycine catabolic process||oxidation-reduction process||regulation of neurotransmitter levels||metabolic process||organic acid metabolic process||cellular amino acid metabolic process||glycine metabolic process||nitrogen compound metabolic process||biological_process||catabolic process||cellular amino acid catabolic process||serine family amino acid metabolic process||serine family amino acid cat…			GO:0004375||GO:0003674||GO:0003824||GO:0016491||GO:0016638||GO:0016642	glycine dehydrogenase (decarboxylating) activity||molecular_function||catalytic activity||oxidoreductase activity||oxidoreductase activity, acting on the CH-NH2 group of donors||oxidoreductase activity, acting on the CH-NH2 group of donors, disulfide as acceptor	sbi00260||sbi00630||sbi01100||sbi01110||sbi01200	Glycine, serine and threonine metabolism||Glyoxylate and dicarboxylate metabolism||Metabolic pathways||Biosynthesis of secondary metabolites||Carbon metabolism
LAp_04A0032450	LAp_04A0032450	Chr04A	82946412	82947877	+	974	protein_coding	- && sp|Q58629|Y1232_METJA Uncharacterized protein MJ1232 OS=Methanocaldococcus jannaschii (strain ATCC 43067 / DSM 2661 / JAL-1 / JCM 10045 / NBRC 100440) OX=243232 GN=MJ1232 PE=4 SV=1 && PF00571:CBS domain	-	-	1.74391	2.07e-21	5.34e-19	--	--	--	--	--	--	--	--
Soffic_07G0013680-3C	Soffic_07G0013680-3C	Chr07C	48630592	48634405	-	3371	protein_coding	- && sp|P93194|RPK1_IPONI Receptor-like protein kinase OS=Ipomoea nil OX=35883 GN=INRPK1 PE=2 SV=2 && PF08263:Leucine rich repeat N-terminal domain|PF00069:Protein kinase domain|PF13855:Leucine rich repeat	-	-	-1.9228	2.44e-21	6.26e-19	GO:0006468||GO:0008152||GO:0006464||GO:0006793||GO:0006796||GO:0006807||GO:0008150||GO:0009987||GO:0016310||GO:0019538||GO:0036211||GO:0043170||GO:0043412||GO:0044237||GO:0044238||GO:0044260||GO:0044267||GO:0071704||GO:1901564	protein phosphorylation||metabolic process||cellular protein modification process||phosphorus metabolic process||phosphate-containing compound metabolic process||nitrogen compound metabolic process||biological_process||cellular process||phosphorylation||protein metabolic process||protein modification process||macromolecule metabolic process||macromolecule modification||cellular metabolic process|…			GO:0004672||GO:0005524||GO:0005515||GO:0003674||GO:0003824||GO:0016301||GO:0016740||GO:0016772||GO:0016773||GO:0140096||GO:0000166||GO:0005488||GO:0008144||GO:0017076||GO:0030554||GO:0032553||GO:0032555||GO:0032559||GO:0035639||GO:0036094||GO:0043167||GO:0043168||GO:0097159||GO:0097367||GO:1901265||GO:1901363	protein kinase activity||ATP binding||protein binding||molecular_function||catalytic activity||kinase activity||transferase activity||transferase activity, transferring phosphorus-containing groups||phosphotransferase activity, alcohol group as acceptor||catalytic activity, acting on a protein||nucleotide binding||binding||drug binding||purine nucleotide binding||adenyl nucleotide binding||ribonu…	--	--
Soffic_04G0006820-4E	Soffic_04G0006820-4E	Chr04E	15305933	15309168	+	2210	protein_coding	- && sp|Q39002|TLC1_ARATH ADP,ATP carrier protein 1, chloroplastic OS=Arabidopsis thaliana OX=3702 GN=AATP1 PE=1 SV=2 && PF03219:TLC ATP/ADP transporter	-	-	1.40532	2.6e-21	6.64e-19	GO:0006862||GO:0006810||GO:0008150||GO:0015748||GO:0015931||GO:0051179||GO:0051234||GO:0071702||GO:0071705	nucleotide transport||transport||biological_process||organophosphate ester transport||nucleobase-containing compound transport||localization||establishment of localization||organic substance transport||nitrogen compound transport	GO:0016021||GO:0005575||GO:0016020||GO:0031224||GO:0044425	integral component of membrane||cellular_component||membrane||intrinsic component of membrane||membrane part	GO:0005471||GO:0000295||GO:0003674||GO:0005215||GO:0022857||GO:0005346||GO:0005347||GO:0015291||GO:0008509||GO:0008514||GO:0015075||GO:0015215||GO:0015216||GO:0015217||GO:0015238||GO:0015297||GO:0015301||GO:0015605||GO:0015932||GO:0022804||GO:0099516||GO:1901505	ATP:ADP antiporter activity||adenine nucleotide transmembrane transporter activity||molecular_function||transporter activity||transmembrane transporter activity||purine ribonucleotide transmembrane transporter activity||ATP transmembrane transporter activity||secondary active transmembrane transporter activity||anion transmembrane transporter activity||organic anion transmembrane transporter acti…	--	--
Soffic_07G0005520-2B	Soffic_07G0005520-2B	Chr07B	15495746	15505188	+	1685	protein_coding	- && sp|Q7X7C4|CSTR4_ORYSJ CMP-sialic acid transporter 4 OS=Oryza sativa subsp. japonica OX=39947 GN=CSTLP4 PE=3 SV=2 && PF04142:Nucleotide-sugar transporter	-	-	-1.32694	3.33e-21	8.45e-19	GO:0090481||GO:0006810||GO:0008150||GO:0015780||GO:0015931||GO:0051179||GO:0051234||GO:0055085||GO:0071702||GO:0071705||GO:1901264	pyrimidine nucleotide-sugar transmembrane transport||transport||biological_process||nucleotide-sugar transmembrane transport||nucleobase-containing compound transport||localization||establishment of localization||transmembrane transport||organic substance transport||nitrogen compound transport||carbohydrate derivative transport	GO:0000139||GO:0016021||GO:0005622||GO:0005575||GO:0016020||GO:0005623||GO:0005737||GO:0043231||GO:0005794||GO:0012505||GO:0031090||GO:0031984||GO:0043226||GO:0043227||GO:0043229||GO:0044422||GO:0044424||GO:0044431||GO:0044444||GO:0044446||GO:0044464||GO:0098588||GO:0098791||GO:0031224||GO:0044425	Golgi membrane||integral component of membrane||intracellular||cellular_component||membrane||cell||cytoplasm||intracellular membrane-bounded organelle||Golgi apparatus||endomembrane system||organelle membrane||organelle subcompartment||organelle||membrane-bounded organelle||intracellular organelle||organelle part||intracellular part||Golgi apparatus part||cytoplasmic part||intracellular organelle…	GO:0015165||GO:0003674||GO:0005215||GO:0022857||GO:0005338||GO:0015932||GO:1901505	pyrimidine nucleotide-sugar transmembrane transporter activity||molecular_function||transporter activity||transmembrane transporter activity||nucleotide-sugar transmembrane transporter activity||nucleobase-containing compound transmembrane transporter activity||carbohydrate derivative transmembrane transporter activity	--	--
LAp_01H0024160	LAp_01H0024160	Chr01H	57403854	57405934	+	1200	protein_coding	- && sp|O82054|COMT1_SACOF Caffeic acid 3-O-methyltransferase OS=Saccharum officinarum OX=4547 GN=COMT PE=2 SV=1 && PF08100:Dimerisation domain|PF00891:O-methyltransferase domain	-	-	-1.39077	4.1e-21	1.04e-18					GO:0046983||GO:0008171||GO:0005515||GO:0003674||GO:0005488||GO:0003824||GO:0008168||GO:0016740||GO:0016741	protein dimerization activity||O-methyltransferase activity||protein binding||molecular_function||binding||catalytic activity||methyltransferase activity||transferase activity||transferase activity, transferring one-carbon groups	sbi00380||sbi00940||sbi01100||sbi01110	Tryptophan metabolism||Phenylpropanoid biosynthesis||Metabolic pathways||Biosynthesis of secondary metabolites
Soffic_01G0007240-5E	Soffic_01G0007240-5E	Chr01E	14241756	14246880	-	4452	protein_coding	- && sp|Q9M8D3|PUR4_ARATH Probable phosphoribosylformylglycinamidine synthase, chloroplastic/mitochondrial OS=Arabidopsis thaliana OX=3702 GN=At1g74260 PE=2 SV=3 && PF18076:Formylglycinamide ribonucleotide amidotransferase N-terminal|PF18072:Formylglycinamide ribonucleotide amidotransferase linker domain|PF13507:CobB/CobQ-like glutamine amidotransferase domain|PF02769:AIR synthase related protein…	-	-	1.20825	5.13e-21	1.29e-18	--	--	--	--	--	--	sbi00230||sbi01100||sbi01110	Purine metabolism||Metabolic pathways||Biosynthesis of secondary metabolites
LAp_00054620	LAp_00054620	utg004023l_2475000_2479999	2407	4736	+	948	protein_coding	- && - && -	-	-	-1.933	5.54e-21	1.38e-18	GO:0006508||GO:0008152||GO:0006807||GO:0008150||GO:0019538||GO:0043170||GO:0044238||GO:0071704||GO:1901564	proteolysis||metabolic process||nitrogen compound metabolic process||biological_process||protein metabolic process||macromolecule metabolic process||primary metabolic process||organic substance metabolic process||organonitrogen compound metabolic process			GO:0004176||GO:0004222||GO:0005524||GO:0003674||GO:0042623||GO:0003824||GO:0017111||GO:0008233||GO:0016887||GO:0070011||GO:0016462||GO:0016787||GO:0016817||GO:0016818||GO:0140096||GO:0004175||GO:0008237||GO:0000166||GO:0005488||GO:0008144||GO:0017076||GO:0030554||GO:0032553||GO:0032555||GO:0032559||GO:0035639||GO:0036094||GO:0043167||GO:0043168||GO:0097159||GO:0097367||GO:1901265||GO:1901363	ATP-dependent peptidase activity||metalloendopeptidase activity||ATP binding||molecular_function||ATPase activity, coupled||catalytic activity||nucleoside-triphosphatase activity||peptidase activity||ATPase activity||peptidase activity, acting on L-amino acid peptides||pyrophosphatase activity||hydrolase activity||hydrolase activity, acting on acid anhydrides||hydrolase activity, acting on acid a…	--	--
Soffic_06G0007560-6F	Soffic_06G0007560-6F	Chr06F	34578224	34579905	-	1682	protein_coding	- && sp|D3U717|AROD3_PETHY Arogenate dehydratase 3 OS=Petunia hybrida OX=4102 GN=ADT3 PE=1 SV=1 && PF00800:Prephenate dehydratase	-	-	-1.48763	5.76e-21	1.43e-18	GO:0009094||GO:0008152||GO:0006082||GO:0006520||GO:0006558||GO:0006725||GO:0006807||GO:0008150||GO:0008652||GO:0009058||GO:0009072||GO:0009073||GO:0009095||GO:0009987||GO:0016053||GO:0017144||GO:0019438||GO:0019752||GO:0043436||GO:0044237||GO:0044238||GO:0044249||GO:0044281||GO:0044283||GO:0046394||GO:0071704||GO:1901360||GO:1901362||GO:1901564||GO:1901566||GO:1901576||GO:1901605||GO:1901607||GO:…	L-phenylalanine biosynthetic process||metabolic process||organic acid metabolic process||cellular amino acid metabolic process||L-phenylalanine metabolic process||cellular aromatic compound metabolic process||nitrogen compound metabolic process||biological_process||cellular amino acid biosynthetic process||biosynthetic process||aromatic amino acid family metabolic process||aromatic amino acid fam…			GO:0004664||GO:0003674||GO:0003824||GO:0016829||GO:0016835||GO:0016836	prephenate dehydratase activity||molecular_function||catalytic activity||lyase activity||carbon-oxygen lyase activity||hydro-lyase activity	sbi00400||sbi01100||sbi01110||sbi01230	Phenylalanine, tyrosine and tryptophan biosynthesis||Metabolic pathways||Biosynthesis of secondary metabolites||Biosynthesis of amino acids
LAp_01C0051180	LAp_01C0051180	Chr01C	125148228	125151602	-	1606	protein_coding	- && sp|Q10S32|P2C28_ORYSJ Probable protein phosphatase 2C 28 OS=Oryza sativa subsp. japonica OX=39947 GN=Os03g0137200 PE=2 SV=1 && PF00481:Protein phosphatase 2C	-	-	-4.0391	8.01e-21	1.98e-18					GO:0016791||GO:0003674||GO:0003824||GO:0016787||GO:0016788||GO:0042578	phosphatase activity||molecular_function||catalytic activity||hydrolase activity||hydrolase activity, acting on ester bonds||phosphoric ester hydrolase activity	--	--
Soffic_08G0017930-5E	Soffic_08G0017930-5E	Chr08E	58975150	58976197	+	976	protein_coding	- && sp|P49310|GRP1_SINAL Glycine-rich RNA-binding protein GRP1A OS=Sinapis alba OX=3728 PE=2 SV=1 && PF00076:RNA recognition motif. (a.k.a. RRM, RBD, or RNP domain)	-	-	1.15609	8.4e-21	2.07e-18					GO:0003676||GO:0003674||GO:0005488||GO:0097159||GO:1901363	nucleic acid binding||molecular_function||binding||organic cyclic compound binding||heterocyclic compound binding	--	--
Soffic_09G0024230-1A	Soffic_09G0024230-1A	Chr09A	68054506	68057592	+	1634	protein_coding	- && sp|Q8LGJ5|PCO2_ARATH Plant cysteine oxidase 2 OS=Arabidopsis thaliana OX=3702 GN=PCO2 PE=1 SV=1 && PF07847:PCO_ADO	-	-	1.34342	8.57e-21	2.1e-18	GO:0055114||GO:0008152||GO:0008150	oxidation-reduction process||metabolic process||biological_process			GO:0016702||GO:0003674||GO:0003824||GO:0016491||GO:0016701||GO:0051213	oxidoreductase activity, acting on single donors with incorporation of molecular oxygen, incorporation of two atoms of oxygen||molecular_function||catalytic activity||oxidoreductase activity||oxidoreductase activity, acting on single donors with incorporation of molecular oxygen||dioxygenase activity	--	--
Soffic_02G0018730-6F	Soffic_02G0018730-6F	Chr02F	67378011	67379972	-	1335	protein_coding	- && sp|Q69P94|TI10C_ORYSJ Protein TIFY 10c OS=Oryza sativa subsp. japonica OX=39947 GN=TIFY10C PE=1 SV=1 && PF09425:Jas motif|PF06200:tify domain	Tify	Tify	-1.49862	9.21e-21	2.25e-18	--	--	--	--	--	--	sbi04075	Plant hormone signal transduction
Soffic_05G0019210-3C	Soffic_05G0019210-3C	Chr05C	70080324	70081171	-	848	protein_coding	- && sp|Q9FIG6|DIR1_ARATH Dirigent protein 1 OS=Arabidopsis thaliana OX=3702 GN=DIR1 PE=2 SV=1 && PF03018:Dirigent-like protein	-	-	-2.06686	1.04e-20	2.54e-18	--	--	--	--	--	--	--	--
Soffic_03G0037650-4D	Soffic_03G0037650-4D	Chr03D	92770616	92773934	+	1307	protein_coding	- && sp|P49133|TPT_MAIZE Triose phosphate/phosphate translocator, chloroplastic OS=Zea mays OX=4577 GN=TPT PE=1 SV=1 && PF03151:Triose-phosphate Transporter family	-	-	-1.90147	1.13e-20	2.74e-18	--	--	--	--	--	--	--	--
Soffic_03G0022370-1A	Soffic_03G0022370-1A	Chr03A	61765903	61792827	-	3890	protein_coding	- && sp|Q8LPQ5|BTS_ARATH Zinc finger protein BRUTUS OS=Arabidopsis thaliana OX=3702 GN=BTS PE=1 SV=1 && PF01814:Hemerythrin HHE cation binding domain|PF14599:Zinc-ribbon|PF05495:CHY zinc finger	-	-	-1.64928	1.14e-20	2.75e-18					GO:0008270||GO:0003674||GO:0005488||GO:0046872||GO:0043167||GO:0043169||GO:0046914	zinc ion binding||molecular_function||binding||metal ion binding||ion binding||cation binding||transition metal ion binding	--	--
LAp_10B0019980	LAp_10B0019980	Chr10B	62044372	62047385	-	2792	protein_coding	- && sp|Q708Y0|EBF2_ARATH EIN3-binding F-box protein 2 OS=Arabidopsis thaliana OX=3702 GN=EBF2 PE=1 SV=1 && -	-	-	1.1578	1.27e-20	3.05e-18					GO:0005515||GO:0003674||GO:0005488	protein binding||molecular_function||binding	sbi04016||sbi04075	MAPK signaling pathway - plant||Plant hormone signal transduction
LAp_01F0048740	LAp_01F0048740	Chr01F	128360957	128362190	+	1234	protein_coding	- && sp|P24805|TSJT1_TOBAC Stem-specific protein TSJT1 OS=Nicotiana tabacum OX=4097 GN=TSJT1 PE=2 SV=1 && PF12481:Aluminium induced protein	-	-	1.56236	1.65e-20	3.94e-18	--	--	--	--	--	--	--	--
Soffic_06G0021630-3C	Soffic_06G0021630-3C	Chr06C	61283005	61288224	-	2377	protein_coding	- && sp|Q9SXS2|SUT33_ARATH Probable sulfate transporter 3.3 OS=Arabidopsis thaliana OX=3702 GN=SULTR3;3 PE=2 SV=2 && PF01740:STAS domain|PF00916:Sulfate permease family	-	-	-2.61113	1.82e-20	4.31e-18	GO:0008272||GO:0006810||GO:0006811||GO:0006820||GO:0008150||GO:0015698||GO:0051179||GO:0051234||GO:0072348	sulfate transport||transport||ion transport||anion transport||biological_process||inorganic anion transport||localization||establishment of localization||sulfur compound transport	GO:0016021||GO:0005575||GO:0016020||GO:0031224||GO:0044425	integral component of membrane||cellular_component||membrane||intrinsic component of membrane||membrane part	GO:0015116||GO:0003674||GO:0005215||GO:0022857||GO:0008509||GO:0015075||GO:0015103||GO:0015318||GO:1901682	sulfate transmembrane transporter activity||molecular_function||transporter activity||transmembrane transporter activity||anion transmembrane transporter activity||ion transmembrane transporter activity||inorganic anion transmembrane transporter activity||inorganic molecular entity transmembrane transporter activity||sulfur compound transmembrane transporter activity	--	--
LAp_02G0034970	LAp_02G0034970	Chr02G	104929961	104942029	+	2120	protein_coding	- && sp|Q9LV04|PAP14_ARATH Probable plastid-lipid-associated protein 14, chloroplastic OS=Arabidopsis thaliana OX=3702 GN=PAP14 PE=1 SV=1 && -	-	-	-1.46906	2.46e-20	5.82e-18	--	--	--	--	--	--	--	--
LAp_00095400	LAp_00095400	utg016817l	17679	20685	-	1778	protein_coding	- && sp|Q65XV2|XB3_ORYSJ E3 ubiquitin-protein ligase XB3 OS=Oryza sativa subsp. japonica OX=39947 GN=XB3 PE=1 SV=1 && PF12796:Ankyrin repeats (3 copies)	-	-	1.89646	2.85e-20	6.71e-18	--	--	--	--	--	--	--	--
Soffic_05G0004560-1A	Soffic_05G0004560-1A	Chr05A	12120826	12123950	+	1697	protein_coding	- && sp|F4KFC7|MD26C_ARATH Probable mediator of RNA polymerase II transcription subunit 26c OS=Arabidopsis thaliana OX=3702 GN=MED26C PE=1 SV=1 && PF08711:TFIIS helical bundle-like domain	IWS1	IWS1	1.35318	3.28e-20	7.67e-18			GO:0005634||GO:0005622||GO:0005575||GO:0005623||GO:0043231||GO:0043226||GO:0043227||GO:0043229||GO:0044424||GO:0044464	nucleus||intracellular||cellular_component||cell||intracellular membrane-bounded organelle||organelle||membrane-bounded organelle||intracellular organelle||intracellular part||cell part			--	--
LAp_02C0004660	LAp_02C0004660	Chr02C	13521483	13526564	+	1942	protein_coding	- && sp|B7ZWR6|OEP61_ARATH Outer envelope protein 61 OS=Arabidopsis thaliana OX=3702 GN=OEP61 PE=1 SV=1 && PF00515:Tetratricopeptide repeat	-	-	-1.285	4.25e-20	9.91e-18					GO:0005515||GO:0003674||GO:0005488	protein binding||molecular_function||binding	--	--
Soffic_03G0024260-2B	Soffic_03G0024260-2B	Chr03B	69893736	69895492	+	1757	protein_coding	- && sp|Q4R1I9|ANGLT_ROSHC Anthocyanidin 5,3-O-glucosyltransferase OS=Rosa hybrid cultivar OX=128735 GN=RhGT1 PE=2 SV=1 && PF00201:UDP-glucoronosyl and UDP-glucosyl transferase	-	-	-1.70037	4.34e-20	1.01e-17					GO:0008194||GO:0003674||GO:0003824||GO:0016740||GO:0016757	UDP-glycosyltransferase activity||molecular_function||catalytic activity||transferase activity||transferase activity, transferring glycosyl groups	--	--
Soffic_04G0034800-3D	Soffic_04G0034800-3D	Chr04D	89316444	89316972	-	330	protein_coding	- && sp|O22611|DRM1_PEA Dormancy-associated protein 1 OS=Pisum sativum OX=3888 GN=DRM1 PE=2 SV=1 && PF05564:Dormancy/auxin associated protein	-	-	1.46083	4.94e-20	1.14e-17	--	--	--	--	--	--	--	--
LAp_00042410	LAp_00042410	utg002246l_217000_247999	14382	20804	-	2695	protein_coding	- && sp|B4XT64|NAL1_ORYSJ Protein NARROW LEAF 1 OS=Oryza sativa subsp. japonica OX=39947 GN=NAL1 PE=1 SV=1 && -	-	-	1.85695	5.12e-20	1.18e-17	--	--	--	--	--	--	--	--
Soffic_04G0011700-5H	Soffic_04G0011700-5H	Chr04H	29131857	29133322	+	1336	protein_coding	- && sp|Q6ESR4|DHN1_ORYSJ Dehydrin DHN1 OS=Oryza sativa subsp. japonica OX=39947 GN=DHN1 PE=2 SV=1 && PF00257:Dehydrin	-	-	-1.14158	6.15e-20	1.41e-17	GO:0009415||GO:0001101||GO:0008150||GO:0009628||GO:0010035||GO:0042221||GO:0050896||GO:1901700	response to water||response to acid chemical||biological_process||response to abiotic stimulus||response to inorganic substance||response to chemical||response to stimulus||response to oxygen-containing compound					--	--
Soffic_01G0036420-2C	Soffic_01G0036420-2C	Chr01C	94650226	94651023	+	573	protein_coding	- && - && PF00582:Universal stress protein family	-	-	1.26501	6.73e-20	1.53e-17	--	--	--	--	--	--	--	--
Soffic_10G0004770-2B	Soffic_10G0004770-2B	Chr10B	12683488	12684818	-	985	protein_coding	- && sp|Q6NMR9|GDL84_ARATH GDSL esterase/lipase At5g45920 OS=Arabidopsis thaliana OX=3702 GN=At5g45920 PE=2 SV=1 && PF13472:GDSL-like Lipase/Acylhydrolase family	-	-	-2.33951	6.9e-20	1.56e-17	--	--	--	--	--	--	--	--
Soffic_09G0002580-3H	Soffic_09G0002580-3H	Chr09H	7305935	7309369	-	1387	protein_coding	- && sp|Q75IM9|IVD_ORYSJ Isovaleryl-CoA dehydrogenase, mitochondrial OS=Oryza sativa subsp. japonica OX=39947 GN=Os05g0125500 PE=2 SV=2 && PF02770:Acyl-CoA dehydrogenase, middle domain|PF02771:Acyl-CoA dehydrogenase, N-terminal domain|PF00441:Acyl-CoA dehydrogenase, C-terminal domain	-	-	1.81635	7.03e-20	1.59e-17	GO:0055114||GO:0008152||GO:0008150	oxidation-reduction process||metabolic process||biological_process			GO:0016627||GO:0050660||GO:0003674||GO:0003824||GO:0016491||GO:0000166||GO:0005488||GO:0036094||GO:0043167||GO:0043168||GO:0048037||GO:0050662||GO:0097159||GO:1901265||GO:1901363	oxidoreductase activity, acting on the CH-CH group of donors||flavin adenine dinucleotide binding||molecular_function||catalytic activity||oxidoreductase activity||nucleotide binding||binding||small molecule binding||ion binding||anion binding||cofactor binding||coenzyme binding||organic cyclic compound binding||nucleoside phosphate binding||heterocyclic compound binding	sbi00280||sbi01100	Valine, leucine and isoleucine degradation||Metabolic pathways
Soffic_09G0021000-1A	Soffic_09G0021000-1A	Chr09A	61261519	61269503	+	3826	protein_coding	- && sp|Q8LPQ5|BTS_ARATH Zinc finger protein BRUTUS OS=Arabidopsis thaliana OX=3702 GN=BTS PE=1 SV=1 && PF01814:Hemerythrin HHE cation binding domain|PF14599:Zinc-ribbon|PF05495:CHY zinc finger	-	-	-2.18468	8.14e-20	1.83e-17					GO:0008270||GO:0003674||GO:0005488||GO:0046872||GO:0043167||GO:0043169||GO:0046914	zinc ion binding||molecular_function||binding||metal ion binding||ion binding||cation binding||transition metal ion binding	--	--
Soffic_01G0003030-3C	Soffic_01G0003030-3C	Chr01C	6779134	6782484	-	1793	protein_coding	- && sp|Q851M9|AMT32_ORYSJ Ammonium transporter 3 member 2 OS=Oryza sativa subsp. japonica OX=39947 GN=AMT3-2 PE=2 SV=1 && PF00909:Ammonium Transporter Family	-	-	-1.63652	8.3e-20	1.86e-17	GO:0015696||GO:0006810||GO:0006811||GO:0006812||GO:0008150||GO:0051179||GO:0051234||GO:0071705	ammonium transport||transport||ion transport||cation transport||biological_process||localization||establishment of localization||nitrogen compound transport	GO:0016020||GO:0005575	membrane||cellular_component	GO:0008519||GO:0003674||GO:0005215||GO:0022857||GO:0008324||GO:0015075	ammonium transmembrane transporter activity||molecular_function||transporter activity||transmembrane transporter activity||cation transmembrane transporter activity||ion transmembrane transporter activity	--	--
Soffic_02G0024340-3C	Soffic_02G0024340-3C	Chr02C	71893550	71894965	-	1416	protein_coding	- && sp|M0Y4P1|UGT13_HORVV UDP-glucosyltransferase UGT13248 OS=Hordeum vulgare subsp. vulgare OX=112509 PE=2 SV=1 && PF00201:UDP-glucoronosyl and UDP-glucosyl transferase	-	-	-2.37492	8.43e-20	1.88e-17					GO:0008194||GO:0003674||GO:0003824||GO:0016740||GO:0016757	UDP-glycosyltransferase activity||molecular_function||catalytic activity||transferase activity||transferase activity, transferring glycosyl groups	--	--
Soffic_08G0015620-2C	Soffic_08G0015620-2C	Chr08C	49638543	49641130	-	1447	protein_coding	- && sp|Q93YN1|CRPK1_ARATH Cold-responsive protein kinase 1 OS=Arabidopsis thaliana OX=3702 GN=CRPK1 PE=1 SV=1 && PF07714:Protein tyrosine and serine/threonine kinase	-	-	-1.96722	1.03e-19	2.28e-17	GO:0006468||GO:0008152||GO:0006464||GO:0006793||GO:0006796||GO:0006807||GO:0008150||GO:0009987||GO:0016310||GO:0019538||GO:0036211||GO:0043170||GO:0043412||GO:0044237||GO:0044238||GO:0044260||GO:0044267||GO:0071704||GO:1901564	protein phosphorylation||metabolic process||cellular protein modification process||phosphorus metabolic process||phosphate-containing compound metabolic process||nitrogen compound metabolic process||biological_process||cellular process||phosphorylation||protein metabolic process||protein modification process||macromolecule metabolic process||macromolecule modification||cellular metabolic process|…			GO:0004672||GO:0003674||GO:0003824||GO:0016301||GO:0016740||GO:0016772||GO:0016773||GO:0140096	protein kinase activity||molecular_function||catalytic activity||kinase activity||transferase activity||transferase activity, transferring phosphorus-containing groups||phosphotransferase activity, alcohol group as acceptor||catalytic activity, acting on a protein	--	--
Soffic_02G0003780-5G	Soffic_02G0003780-5G	Chr02G	13394924	13397029	+	1560	protein_coding	- && sp|Q94BS2|MET1_ARATH Protein MET1, chloroplastic OS=Arabidopsis thaliana OX=3702 GN=MET1 PE=1 SV=1 && PF13432:Tetratricopeptide repeat	-	-	-2.78092	1.24e-19	2.73e-17					GO:0005515||GO:0003674||GO:0005488	protein binding||molecular_function||binding	--	--
Soffic_07G0014350-4H	Soffic_07G0014350-4H	Chr07H	54370816	54371606	-	791	protein_coding	- && sp|O27352|DNAJ_METTH Chaperone protein DnaJ OS=Methanothermobacter thermautotrophicus (strain ATCC 29096 / DSM 1053 / JCM 10044 / NBRC 100330 / Delta H) OX=187420 GN=dnaJ PE=3 SV=1 && PF00226:DnaJ domain	-	-	-1.88223	1.36e-19	2.99e-17	--	--	--	--	--	--	--	--
Soffic_03G0003340-6F	Soffic_03G0003340-6F	Chr03F	7828322	7848207	+	3753	protein_coding	- && sp|P16243|MAOC_MAIZE NADP-dependent malic enzyme, chloroplastic OS=Zea mays OX=4577 GN=MOD1 PE=1 SV=1 && PF00390:Malic enzyme, N-terminal domain|PF03949:Malic enzyme, NAD binding domain|PF03372:Endonuclease/Exonuclease/phosphatase family	-	-	-1.81365	1.41e-19	3.1e-17	GO:0055114||GO:0008152||GO:0008150	oxidation-reduction process||metabolic process||biological_process			GO:0004471||GO:0051287||GO:0003674||GO:0003824||GO:0004470||GO:0016491||GO:0016614||GO:0016615||GO:0016616||GO:0000166||GO:0005488||GO:0036094||GO:0048037||GO:0050662||GO:0097159||GO:1901265||GO:1901363	malate dehydrogenase (decarboxylating) (NAD+) activity||NAD binding||molecular_function||catalytic activity||malic enzyme activity||oxidoreductase activity||oxidoreductase activity, acting on CH-OH group of donors||malate dehydrogenase activity||oxidoreductase activity, acting on the CH-OH group of donors, NAD or NADP as acceptor||nucleotide binding||binding||small molecule binding||cofactor bind…	sbi00620||sbi00710||sbi01100||sbi01200	Pyruvate metabolism||Carbon fixation in photosynthetic organisms||Metabolic pathways||Carbon metabolism
LAp_05F0005220	LAp_05F0005220	Chr05F	13265930	13266990	+	965	protein_coding	- && sp|Q41373|RBS_SACHY Ribulose bisphosphate carboxylase small subunit, chloroplastic OS=Saccharum hybrid OX=15819 GN=RBCS PE=3 SV=1 && PF12338:Ribulose-1,5-bisphosphate carboxylase small subunit|PF00101:Ribulose bisphosphate carboxylase, small chain	-	-	-1.61821	1.8e-19	3.93e-17	--	--	--	--	--	--	sbi00630||sbi00710||sbi01100||sbi01110||sbi01200	Glyoxylate and dicarboxylate metabolism||Carbon fixation in photosynthetic organisms||Metabolic pathways||Biosynthesis of secondary metabolites||Carbon metabolism
LAp_02D0031460	LAp_02D0031460	Chr02D	89389491	89391061	+	1128	protein_coding	- && sp|Q9SYW8|LHCA2_ARATH Photosystem I chlorophyll a/b-binding protein 2, chloroplastic OS=Arabidopsis thaliana OX=3702 GN=LHCA2 PE=1 SV=1 && PF00504:Chlorophyll A-B binding protein	-	-	-1.0529	1.94e-19	4.21e-17	--	--	--	--	--	--	sbi00196||sbi01100	Photosynthesis - antenna proteins||Metabolic pathways
Soffic_02G0026660-8H	Soffic_02G0026660-8H	Chr02H	80556443	80558587	-	1719	protein_coding	- && sp|O81816|MO2_ARATH Monooxygenase 2 OS=Arabidopsis thaliana OX=3702 GN=MO2 PE=2 SV=1 && PF01494:FAD binding domain	-	-	-3.03503	2.01e-19	4.34e-17					GO:0071949||GO:0000166||GO:0003674||GO:0005488||GO:0036094||GO:0043167||GO:0043168||GO:0048037||GO:0050660||GO:0050662||GO:0097159||GO:1901265||GO:1901363	FAD binding||nucleotide binding||molecular_function||binding||small molecule binding||ion binding||anion binding||cofactor binding||flavin adenine dinucleotide binding||coenzyme binding||organic cyclic compound binding||nucleoside phosphate binding||heterocyclic compound binding	--	--
Soffic_10G0012690-6F	Soffic_10G0012690-6F	Chr10F	40808596	40815970	-	3251	protein_coding	- && sp|P15804|CAPP3_SORBI Phosphoenolpyruvate carboxylase 3 OS=Sorghum bicolor OX=4558 PE=1 SV=2 && PF00311:Phosphoenolpyruvate carboxylase	-	-	-6.2527	2.14e-19	4.61e-17	GO:0006099||GO:0015977||GO:0008152||GO:0006082||GO:0006091||GO:0006101||GO:0055114||GO:0008150||GO:0009060||GO:0009987||GO:0015980||GO:0016999||GO:0017144||GO:0019752||GO:0043436||GO:0044237||GO:0044238||GO:0044281||GO:0045333||GO:0071704||GO:0072350	tricarboxylic acid cycle||carbon fixation||metabolic process||organic acid metabolic process||generation of precursor metabolites and energy||citrate metabolic process||oxidation-reduction process||biological_process||aerobic respiration||cellular process||energy derivation by oxidation of organic compounds||antibiotic metabolic process||drug metabolic process||carboxylic acid metabolic process||…			GO:0003824||GO:0008964||GO:0003674||GO:0004611||GO:0016829||GO:0016830||GO:0016831	catalytic activity||phosphoenolpyruvate carboxylase activity||molecular_function||phosphoenolpyruvate carboxykinase activity||lyase activity||carbon-carbon lyase activity||carboxy-lyase activity	sbi00620||sbi00710||sbi01100||sbi01200	Pyruvate metabolism||Carbon fixation in photosynthetic organisms||Metabolic pathways||Carbon metabolism
LAp_01H0033420	LAp_01H0033420	Chr01H	93276220	93277145	+	722	protein_coding	- && - && PF00582:Universal stress protein family	-	-	1.47585	2.52e-19	5.41e-17	--	--	--	--	--	--	--	--
Soffic_10G0015100-2B	Soffic_10G0015100-2B	Chr10B	48861913	48864032	+	1950	protein_coding	- && sp|Q8LGU1|AB8C_ARATH ABC transporter C family member 8 OS=Arabidopsis thaliana OX=3702 GN=ABCC8 PE=2 SV=3 && PF00664:ABC transporter transmembrane region	-	-	-2.69988	2.65e-19	5.67e-17	GO:0055085||GO:0006810||GO:0008150||GO:0051179||GO:0051234	transmembrane transport||transport||biological_process||localization||establishment of localization	GO:0016021||GO:0005575||GO:0016020||GO:0031224||GO:0044425	integral component of membrane||cellular_component||membrane||intrinsic component of membrane||membrane part	GO:0005524||GO:0042626||GO:0000166||GO:0003674||GO:0005488||GO:0008144||GO:0017076||GO:0030554||GO:0032553||GO:0032555||GO:0032559||GO:0035639||GO:0036094||GO:0043167||GO:0043168||GO:0097159||GO:0097367||GO:1901265||GO:1901363||GO:0042623||GO:0003824||GO:0017111||GO:0005215||GO:0022857||GO:0016887||GO:0015399||GO:0015405||GO:0016462||GO:0016787||GO:0016817||GO:0016818||GO:0022804||GO:0043492	ATP binding||ATPase activity, coupled to transmembrane movement of substances||nucleotide binding||molecular_function||binding||drug binding||purine nucleotide binding||adenyl nucleotide binding||ribonucleotide binding||purine ribonucleotide binding||adenyl ribonucleotide binding||purine ribonucleoside triphosphate binding||small molecule binding||ion binding||anion binding||organic cyclic compou…	sbi02010	ABC transporters
Soffic_04G0025270-2C	Soffic_04G0025270-2C	Chr04C	72514593	72517619	-	2341	protein_coding	- && sp|Q09J79|ABAH1_ORYSI Abscisic acid 8'-hydroxylase 1 OS=Oryza sativa subsp. indica OX=39946 GN=CYP707A5 PE=2 SV=1 && PF00067:Cytochrome P450	-	-	1.08204	2.71e-19	5.77e-17	GO:0055114||GO:0008152||GO:0008150	oxidation-reduction process||metabolic process||biological_process			GO:0005506||GO:0016705||GO:0020037||GO:0003674||GO:0005488||GO:0046872||GO:0043167||GO:0043169||GO:0046914||GO:0003824||GO:0016491||GO:0046906||GO:0048037||GO:0097159||GO:1901363	iron ion binding||oxidoreductase activity, acting on paired donors, with incorporation or reduction of molecular oxygen||heme binding||molecular_function||binding||metal ion binding||ion binding||cation binding||transition metal ion binding||catalytic activity||oxidoreductase activity||tetrapyrrole binding||cofactor binding||organic cyclic compound binding||heterocyclic compound binding	sbi00906||sbi01110	Carotenoid biosynthesis||Biosynthesis of secondary metabolites
Soffic_06G0016330-6F	Soffic_06G0016330-6F	Chr06F	53022076	53028368	+	2274	protein_coding	- && sp|P48147|PPCE_HUMAN Prolyl endopeptidase OS=Homo sapiens OX=9606 GN=PREP PE=1 SV=2 && PF02897:Prolyl oligopeptidase, N-terminal beta-propeller domain|PF00326:Prolyl oligopeptidase family	-	-	-1.72045	2.82e-19	5.98e-17	GO:0006508||GO:0008152||GO:0006807||GO:0008150||GO:0019538||GO:0043170||GO:0044238||GO:0071704||GO:1901564	proteolysis||metabolic process||nitrogen compound metabolic process||biological_process||protein metabolic process||macromolecule metabolic process||primary metabolic process||organic substance metabolic process||organonitrogen compound metabolic process			GO:0004252||GO:0008236||GO:0003674||GO:0003824||GO:0004175||GO:0008233||GO:0070011||GO:0016787||GO:0017171||GO:0140096	serine-type endopeptidase activity||serine-type peptidase activity||molecular_function||catalytic activity||endopeptidase activity||peptidase activity||peptidase activity, acting on L-amino acid peptides||hydrolase activity||serine hydrolase activity||catalytic activity, acting on a protein	--	--
Soffic_01G0006520-3C	Soffic_01G0006520-3C	Chr01C	13735335	13737143	+	1370	protein_coding	- && sp|P42390|TRPA_MAIZE Indole-3-glycerol phosphate lyase, chloroplastic OS=Zea mays OX=4577 GN=BX1 PE=1 SV=2 && PF00290:Tryptophan synthase alpha chain	-	-	-2.67841	2.84e-19	5.99e-17	GO:0006568||GO:0008152||GO:0006082||GO:0006520||GO:0006576||GO:0006586||GO:0006725||GO:0006807||GO:0008150||GO:0009072||GO:0009308||GO:0009987||GO:0019752||GO:0034641||GO:0042430||GO:0043436||GO:0044106||GO:0044237||GO:0044238||GO:0044281||GO:0046483||GO:0071704||GO:1901360||GO:1901564||GO:1901605	tryptophan metabolic process||metabolic process||organic acid metabolic process||cellular amino acid metabolic process||cellular biogenic amine metabolic process||indolalkylamine metabolic process||cellular aromatic compound metabolic process||nitrogen compound metabolic process||biological_process||aromatic amino acid family metabolic process||amine metabolic process||cellular process||carboxyli…			GO:0004834||GO:0003824||GO:0003674||GO:0016829||GO:0016835||GO:0016836	tryptophan synthase activity||catalytic activity||molecular_function||lyase activity||carbon-oxygen lyase activity||hydro-lyase activity	sbi00402||sbi00999||sbi01100	Benzoxazinoid biosynthesis||Biosynthesis of various plant secondary metabolites||Metabolic pathways
Soffic_05G0000480-1A	Soffic_05G0000480-1A	Chr05A	2158390	2161564	-	2087	protein_coding	- && sp|P31752|ASNS_ASPOF Asparagine synthetase [glutamine-hydrolyzing] OS=Asparagus officinalis OX=4686 PE=2 SV=2 && PF13537:Glutamine amidotransferase domain|PF00733:Asparagine synthase	-	-	2.89087	3.44e-19	7.22e-17	GO:0006529||GO:0008152||GO:0006082||GO:0006520||GO:0006528||GO:0006807||GO:0008150||GO:0008652||GO:0009058||GO:0009066||GO:0009067||GO:0009987||GO:0016053||GO:0019752||GO:0032787||GO:0034641||GO:0043436||GO:0043603||GO:0043604||GO:0044237||GO:0044238||GO:0044249||GO:0044271||GO:0044281||GO:0044283||GO:0046394||GO:0071704||GO:0072330||GO:1901564||GO:1901566||GO:1901576||GO:1901605||GO:1901607	asparagine biosynthetic process||metabolic process||organic acid metabolic process||cellular amino acid metabolic process||asparagine metabolic process||nitrogen compound metabolic process||biological_process||cellular amino acid biosynthetic process||biosynthetic process||aspartate family amino acid metabolic process||aspartate family amino acid biosynthetic process||cellular process||organic ac…			GO:0004066||GO:0003674||GO:0003824||GO:0016874||GO:0016879||GO:0016884	asparagine synthase (glutamine-hydrolyzing) activity||molecular_function||catalytic activity||ligase activity||ligase activity, forming carbon-nitrogen bonds||carbon-nitrogen ligase activity, with glutamine as amido-N-donor	sbi00250||sbi01100||sbi01110||sbi01230	Alanine, aspartate and glutamate metabolism||Metabolic pathways||Biosynthesis of secondary metabolites||Biosynthesis of amino acids
LAp_00080210	LAp_00080210	utg010813l	109797	114239	-	1701	protein_coding	- && sp|Q9FKQ1|DTX27_ARATH Protein DETOXIFICATION 27 OS=Arabidopsis thaliana OX=3702 GN=DTX27 PE=2 SV=1 && PF01554:MatE	-	-	-1.73267	3.94e-19	8.25e-17	GO:0055085||GO:0006810||GO:0008150||GO:0051179||GO:0051234	transmembrane transport||transport||biological_process||localization||establishment of localization	GO:0016020||GO:0005575	membrane||cellular_component	GO:0015297||GO:0042910||GO:0003674||GO:0005215||GO:0022857||GO:0015291||GO:0022804	antiporter activity||xenobiotic transmembrane transporter activity||molecular_function||transporter activity||transmembrane transporter activity||secondary active transmembrane transporter activity||active transmembrane transporter activity	--	--
LAp_06E0005560	LAp_06E0005560	Chr06E	23758108	23760772	+	833	protein_coding	- && sp|F4KFM8|LEA65_ARATH Late embryogenesis abundant protein At5g17165 OS=Arabidopsis thaliana OX=3702 GN=At5g17165 PE=3 SV=1 && -	-	-	1.16052	4.01e-19	8.35e-17	--	--	--	--	--	--	--	--
LAp_02F0002740	LAp_02F0002740	Chr02F	10087955	10089847	+	1075	protein_coding	- && sp|Q03666|GSTX4_TOBAC Probable glutathione S-transferase OS=Nicotiana tabacum OX=4097 PE=2 SV=1 && PF13410:Glutathione S-transferase, C-terminal domain|PF02798:Glutathione S-transferase, N-terminal domain	-	-	-2.36013	4.09e-19	8.49e-17	GO:0006749||GO:0006790||GO:0008152||GO:0006518||GO:0006575||GO:0006807||GO:0008150||GO:0009987||GO:0034641||GO:0043603||GO:0044237||GO:0051186||GO:0071704||GO:1901564	glutathione metabolic process||sulfur compound metabolic process||metabolic process||peptide metabolic process||cellular modified amino acid metabolic process||nitrogen compound metabolic process||biological_process||cellular process||cellular nitrogen compound metabolic process||cellular amide metabolic process||cellular metabolic process||cofactor metabolic process||organic substance metabolic …			GO:0005515||GO:0003674||GO:0005488	protein binding||molecular_function||binding	sbi00480||sbi01100	Glutathione metabolism||Metabolic pathways
Soffic_03G0031600-5F	Soffic_03G0031600-5F	Chr03F	83453374	83457007	+	1149	protein_coding	- && sp|Q9SRM3|JOX1_ARATH Jasmonate-induced oxygenase 1 OS=Arabidopsis thaliana OX=3702 GN=JOX1 PE=1 SV=1 && PF03171:2OG-Fe(II) oxygenase superfamily|PF14226:non-haem dioxygenase in morphine synthesis N-terminal	-	-	-1.84306	5.28e-19	1.09e-16	GO:0055114||GO:0008152||GO:0008150	oxidation-reduction process||metabolic process||biological_process			GO:0016491||GO:0003674||GO:0003824	oxidoreductase activity||molecular_function||catalytic activity	--	--
Soffic_04G0021240-3C	Soffic_04G0021240-3C	Chr04C	62591437	62592404	+	892	protein_coding	- && sp|Q6K8R2|CHI6_ORYSJ Chitinase 6 OS=Oryza sativa subsp. japonica OX=39947 GN=Cht6 PE=2 SV=1 && PF00182:Chitinase class I|PF00187:Chitin recognition protein	-	-	-1.19682	5.7e-19	1.17e-16	GO:0006032||GO:0016998||GO:0008152||GO:0006022||GO:0006026||GO:0006030||GO:0006040||GO:0006807||GO:0008150||GO:0009056||GO:0009057||GO:0009987||GO:0017144||GO:0042737||GO:0043170||GO:0044237||GO:0044248||GO:0046348||GO:0071704||GO:1901071||GO:1901072||GO:1901135||GO:1901136||GO:1901564||GO:1901565||GO:1901575||GO:0044036||GO:0044260||GO:0071554	chitin catabolic process||cell wall macromolecule catabolic process||metabolic process||aminoglycan metabolic process||aminoglycan catabolic process||chitin metabolic process||amino sugar metabolic process||nitrogen compound metabolic process||biological_process||catabolic process||macromolecule catabolic process||cellular process||drug metabolic process||drug catabolic process||macromolecule met…			GO:0004568||GO:0008061||GO:0003674||GO:0003824||GO:0004553||GO:0016787||GO:0016798||GO:0005488||GO:0008144||GO:0097367	chitinase activity||chitin binding||molecular_function||catalytic activity||hydrolase activity, hydrolyzing O-glycosyl compounds||hydrolase activity||hydrolase activity, acting on glycosyl bonds||binding||drug binding||carbohydrate derivative binding	sbi00520||sbi01100	Amino sugar and nucleotide sugar metabolism||Metabolic pathways
Soffic_03G0019240-1A	Soffic_03G0019240-1A	Chr03A	54842012	54848122	-	1106	protein_coding	- && sp|P40880|CAHC_HORVU Carbonic anhydrase, chloroplastic OS=Hordeum vulgare OX=4513 PE=2 SV=1 && PF00484:Carbonic anhydrase	-	-	-1.60839	7.03e-19	1.44e-16					GO:0004089||GO:0008270||GO:0003674||GO:0003824||GO:0016829||GO:0016835||GO:0016836||GO:0005488||GO:0046872||GO:0043167||GO:0043169||GO:0046914	carbonate dehydratase activity||zinc ion binding||molecular_function||catalytic activity||lyase activity||carbon-oxygen lyase activity||hydro-lyase activity||binding||metal ion binding||ion binding||cation binding||transition metal ion binding	sbi00910||sbi01100	Nitrogen metabolism||Metabolic pathways
Soffic_07G0005510-4E	Soffic_07G0005510-4E	Chr07E	15464084	15468760	+	1999	protein_coding	- && sp|Q9LYT2|PP287_ARATH Pentatricopeptide repeat-containing protein At3g59040 OS=Arabidopsis thaliana OX=3702 GN=At3g59040 PE=2 SV=2 && PF13812:Pentatricopeptide repeat domain	-	-	1.40724	1.03e-18	2.11e-16	--	--	--	--	--	--	--	--
Soffic_05G0011650-4H	Soffic_05G0011650-4H	Chr05H	49274576	49276146	-	738	protein_coding	- && - && -	-	-	-1.90002	1.34e-18	2.71e-16	--	--	--	--	--	--	--	--
Soffic_01G0011190-1A	Soffic_01G0011190-1A	Chr01A	23071612	23077028	+	996	protein_coding	- && sp|Q9LEV3|CBSX3_ARATH CBS domain-containing protein CBSX3, mitochondrial OS=Arabidopsis thaliana OX=3702 GN=CBSX3 PE=1 SV=1 && PF00571:CBS domain	-	-	1.61849	1.36e-18	2.74e-16	--	--	--	--	--	--	--	--
LAp_04D0000080	LAp_04D0000080	Chr04D	392185	395901	-	1850	protein_coding	- && sp|B7ZWR6|OEP61_ARATH Outer envelope protein 61 OS=Arabidopsis thaliana OX=3702 GN=OEP61 PE=1 SV=1 && PF00515:Tetratricopeptide repeat	-	-	-1.34226	1.61e-18	3.23e-16					GO:0005515||GO:0003674||GO:0005488	protein binding||molecular_function||binding	--	--
LAp_04D0031490	LAp_04D0031490	Chr04D	82822477	82827916	-	2143	protein_coding	- && sp|Q94BV7|NDB2_ARATH External alternative NAD(P)H-ubiquinone oxidoreductase B2, mitochondrial OS=Arabidopsis thaliana OX=3702 GN=NDB2 PE=1 SV=1 && PF07992:Pyridine nucleotide-disulphide oxidoreductase	-	-	-2.17954	1.64e-18	3.27e-16	GO:0055114||GO:0008152||GO:0008150	oxidation-reduction process||metabolic process||biological_process			GO:0016491||GO:0003674||GO:0003824	oxidoreductase activity||molecular_function||catalytic activity	sbi00190||sbi01100	Oxidative phosphorylation||Metabolic pathways
Soffic_08G0011530-1A	Soffic_08G0011530-1A	Chr08A	35051627	35052915	-	780	protein_coding	- && - && -	-	-	1.88922	1.75e-18	3.47e-16	--	--	--	--	--	--	--	--
LAp_00082630	LAp_00082630	utg011730l	8628	12856	-	885	protein_coding	- && sp|Q9LSS4|TET4_ARATH Tetraspanin-4 OS=Arabidopsis thaliana OX=3702 GN=TET4 PE=3 SV=1 && PF00335:Tetraspanin family	-	-	1.23086	1.99e-18	3.93e-16			GO:0016021||GO:0005575||GO:0016020||GO:0031224||GO:0044425	integral component of membrane||cellular_component||membrane||intrinsic component of membrane||membrane part			--	--
Soffic_08G0017300-1H	Soffic_08G0017300-1H	Chr08H	56305184	56306343	+	1160	protein_coding	- && - && -	-	-	1.38397	2.02e-18	3.99e-16	--	--	--	--	--	--	--	--
Soffic_03G0024410-1A	Soffic_03G0024410-1A	Chr03A	65897708	65897977	-	270	protein_coding	- && - && -	-	-	-1.39903	2.24e-18	4.4e-16	--	--	--	--	--	--	--	--
Soffic_04G0023260-4E	Soffic_04G0023260-4E	Chr04E	68136076	68143960	+	2413	protein_coding	- && sp|Q09J79|ABAH1_ORYSI Abscisic acid 8'-hydroxylase 1 OS=Oryza sativa subsp. indica OX=39946 GN=CYP707A5 PE=2 SV=1 && PF00067:Cytochrome P450	-	-	1.08168	2.56e-18	5.01e-16	GO:0055114||GO:0008152||GO:0008150	oxidation-reduction process||metabolic process||biological_process			GO:0005506||GO:0016705||GO:0020037||GO:0003674||GO:0005488||GO:0046872||GO:0043167||GO:0043169||GO:0046914||GO:0003824||GO:0016491||GO:0046906||GO:0048037||GO:0097159||GO:1901363	iron ion binding||oxidoreductase activity, acting on paired donors, with incorporation or reduction of molecular oxygen||heme binding||molecular_function||binding||metal ion binding||ion binding||cation binding||transition metal ion binding||catalytic activity||oxidoreductase activity||tetrapyrrole binding||cofactor binding||organic cyclic compound binding||heterocyclic compound binding	sbi00906||sbi01110	Carotenoid biosynthesis||Biosynthesis of secondary metabolites
Soffic_04G0034870-1A	Soffic_04G0034870-1A	Chr04A	87029747	87036815	-	5265	protein_coding	- && sp|Q9FSV7|SST_FESAR Sucrose:sucrose 1-fructosyltransferase OS=Festuca arundinacea OX=4606 GN=1-SST PE=1 SV=1 && PF08244:Glycosyl hydrolases family 32 C terminal|PF00251:Glycosyl hydrolases family 32 N-terminal domain|PF11837:Domain of unknown function (DUF3357)	-	-	-1.47695	2.6e-18	5.06e-16					GO:0004564||GO:0004575||GO:0003674||GO:0003824||GO:0004553||GO:0016787||GO:0016798||GO:0015926||GO:0090599	beta-fructofuranosidase activity||sucrose alpha-glucosidase activity||molecular_function||catalytic activity||hydrolase activity, hydrolyzing O-glycosyl compounds||hydrolase activity||hydrolase activity, acting on glycosyl bonds||glucosidase activity||alpha-glucosidase activity	--	--
Soffic_03G0012750-4D	Soffic_03G0012750-4D	Chr03D	31036206	31057902	-	4175	protein_coding	- && sp|Q8LPQ5|BTS_ARATH Zinc finger protein BRUTUS OS=Arabidopsis thaliana OX=3702 GN=BTS PE=1 SV=1 && PF01814:Hemerythrin HHE cation binding domain|PF05495:CHY zinc finger|PF14599:Zinc-ribbon	-	-	-1.53694	2.73e-18	5.31e-16					GO:0008270||GO:0003674||GO:0005488||GO:0046872||GO:0043167||GO:0043169||GO:0046914	zinc ion binding||molecular_function||binding||metal ion binding||ion binding||cation binding||transition metal ion binding	--	--
Soffic_04G0020310-1P	Soffic_04G0020310-1P	Chr04D	58881163	58893253	-	3771	protein_coding	- && sp|O80988|GCSP2_ARATH Glycine dehydrogenase (decarboxylating) 2, mitochondrial OS=Arabidopsis thaliana OX=3702 GN=GLDP2 PE=1 SV=1 && PF02347:Glycine cleavage system P-protein	-	-	-1.11986	3.09e-18	5.97e-16	GO:0006546||GO:0055114||GO:0001505||GO:0008152||GO:0006082||GO:0006520||GO:0006544||GO:0006807||GO:0008150||GO:0009056||GO:0009063||GO:0009069||GO:0009071||GO:0009987||GO:0016054||GO:0017144||GO:0019752||GO:0042133||GO:0042135||GO:0042737||GO:0043436||GO:0044237||GO:0044238||GO:0044248||GO:0044281||GO:0044282||GO:0046395||GO:0065007||GO:0065008||GO:0071704||GO:1901564||GO:1901565||GO:1901575||GO:…	glycine catabolic process||oxidation-reduction process||regulation of neurotransmitter levels||metabolic process||organic acid metabolic process||cellular amino acid metabolic process||glycine metabolic process||nitrogen compound metabolic process||biological_process||catabolic process||cellular amino acid catabolic process||serine family amino acid metabolic process||serine family amino acid cat…			GO:0004375||GO:0003674||GO:0003824||GO:0016491||GO:0016638||GO:0016642	glycine dehydrogenase (decarboxylating) activity||molecular_function||catalytic activity||oxidoreductase activity||oxidoreductase activity, acting on the CH-NH2 group of donors||oxidoreductase activity, acting on the CH-NH2 group of donors, disulfide as acceptor	sbi00260||sbi00630||sbi01100||sbi01110||sbi01200	Glycine, serine and threonine metabolism||Glyoxylate and dicarboxylate metabolism||Metabolic pathways||Biosynthesis of secondary metabolites||Carbon metabolism
Soffic_02G0032240-2B	Soffic_02G0032240-2B	Chr02B	89854090	89855795	+	1263	protein_coding	- && sp|P10708|CB12_SOLLC Chlorophyll a-b binding protein 7, chloroplastic OS=Solanum lycopersicum OX=4081 GN=CAB7 PE=3 SV=1 && PF00504:Chlorophyll A-B binding protein	-	-	-1.02803	3.26e-18	6.28e-16	--	--	--	--	--	--	sbi00196||sbi01100	Photosynthesis - antenna proteins||Metabolic pathways
LAp_00008270	LAp_00008270	utg000313l_1001000_1197999	168065	171301	-	1421	protein_coding	- && sp|P38559|GLNA1_MAIZE Glutamine synthetase root isozyme 1 OS=Zea mays OX=4577 GN=GLN6 PE=2 SV=1 && PF03951:Glutamine synthetase, beta-Grasp domain|PF00120:Glutamine synthetase, catalytic domain	-	-	-1.96163	3.55e-18	6.83e-16	GO:0006542||GO:0006807||GO:0008152||GO:0006082||GO:0006520||GO:0006541||GO:0008150||GO:0008652||GO:0009058||GO:0009064||GO:0009084||GO:0009987||GO:0016053||GO:0019752||GO:0043436||GO:0044237||GO:0044238||GO:0044249||GO:0044281||GO:0044283||GO:0046394||GO:0071704||GO:1901564||GO:1901566||GO:1901576||GO:1901605||GO:1901607	glutamine biosynthetic process||nitrogen compound metabolic process||metabolic process||organic acid metabolic process||cellular amino acid metabolic process||glutamine metabolic process||biological_process||cellular amino acid biosynthetic process||biosynthetic process||glutamine family amino acid metabolic process||glutamine family amino acid biosynthetic process||cellular process||organic acid…			GO:0004356||GO:0003824||GO:0003674||GO:0016211||GO:0016874||GO:0016879||GO:0016880	glutamate-ammonia ligase activity||catalytic activity||molecular_function||ammonia ligase activity||ligase activity||ligase activity, forming carbon-nitrogen bonds||acid-ammonia (or amide) ligase activity	sbi00220||sbi00250||sbi00630||sbi00910||sbi01100||sbi01230	Arginine biosynthesis||Alanine, aspartate and glutamate metabolism||Glyoxylate and dicarboxylate metabolism||Nitrogen metabolism||Metabolic pathways||Biosynthesis of amino acids
Soffic_03G0002840-7G	Soffic_03G0002840-7G	Chr03G	7226206	7231984	+	2406	protein_coding	- && sp|P16243|MAOC_MAIZE NADP-dependent malic enzyme, chloroplastic OS=Zea mays OX=4577 GN=MOD1 PE=1 SV=1 && PF00390:Malic enzyme, N-terminal domain|PF03949:Malic enzyme, NAD binding domain	-	-	-1.31441	3.64e-18	6.97e-16	GO:0055114||GO:0008152||GO:0008150	oxidation-reduction process||metabolic process||biological_process			GO:0004471||GO:0051287||GO:0003674||GO:0003824||GO:0004470||GO:0016491||GO:0016614||GO:0016615||GO:0016616||GO:0000166||GO:0005488||GO:0036094||GO:0048037||GO:0050662||GO:0097159||GO:1901265||GO:1901363	malate dehydrogenase (decarboxylating) (NAD+) activity||NAD binding||molecular_function||catalytic activity||malic enzyme activity||oxidoreductase activity||oxidoreductase activity, acting on CH-OH group of donors||malate dehydrogenase activity||oxidoreductase activity, acting on the CH-OH group of donors, NAD or NADP as acceptor||nucleotide binding||binding||small molecule binding||cofactor bind…	sbi00620||sbi00710||sbi01100||sbi01200	Pyruvate metabolism||Carbon fixation in photosynthetic organisms||Metabolic pathways||Carbon metabolism
LAp_00121090	LAp_00121090	utg026867l	14145	17129	-	1508	protein_coding	- && sp|Q94A68|Y1669_ARATH Uncharacterized oxidoreductase At1g06690, chloroplastic OS=Arabidopsis thaliana OX=3702 GN=At1g06690 PE=1 SV=1 && PF00248:Aldo/keto reductase family	-	-	-1.11415	3.7e-18	7.06e-16	--	--	--	--	--	--	--	--
Soffic_09G0003870-5G	Soffic_09G0003870-5G	Chr09G	9554914	9558076	-	1343	protein_coding	- && sp|Q84VQ1|KINB1_ARATH SNF1-related protein kinase regulatory subunit beta-1 OS=Arabidopsis thaliana OX=3702 GN=KINB1 PE=1 SV=1 && PF16561:Glycogen recognition site of AMP-activated protein kinase|PF04739:5'-AMP-activated protein kinase beta subunit, interaction domain	-	-	1.67943	3.83e-18	7.27e-16					GO:0005515||GO:0003674||GO:0005488	protein binding||molecular_function||binding	--	--
Soffic_01G0002180-4D	Soffic_01G0002180-4D	Chr01D	5080099	5081848	+	1399	protein_coding	- && sp|Q9SEE4|PIRL_SOLLC Pirin-like protein OS=Solanum lycopersicum OX=4081 PE=2 SV=1 && PF02678:Pirin|PF05726:Pirin C-terminal cupin domain	-	-	-1.24486	3.84e-18	7.27e-16	--	--	--	--	--	--	--	--
Soffic_02G0015860-1A	Soffic_02G0015860-1A	Chr02A	53367787	53369229	-	1443	protein_coding	- && sp|Q9AR73|HQGT_RAUSE Hydroquinone glucosyltransferase OS=Rauvolfia serpentina OX=4060 GN=AS PE=1 SV=1 && PF00201:UDP-glucoronosyl and UDP-glucosyl transferase	-	-	1.72571	4.17e-18	7.86e-16					GO:0008194||GO:0003674||GO:0003824||GO:0016740||GO:0016757	UDP-glycosyltransferase activity||molecular_function||catalytic activity||transferase activity||transferase activity, transferring glycosyl groups	--	--
Soffic_05G0020830-3C	Soffic_05G0020830-3C	Chr05C	75869680	75872618	-	1568	protein_coding	- && sp|Q2QZJ8|JAMYB_ORYSJ Transcription factor JAMYB OS=Oryza sativa subsp. japonica OX=39947 GN=JAMYB PE=2 SV=1 && PF00249:Myb-like DNA-binding domain	MYB-related	MYB->MYB-related	-1.96886	4.43e-18	8.32e-16	--	--	--	--	--	--	--	--
Soffic_05G0013380-1A	Soffic_05G0013380-1A	Chr05A	49170131	49173491	+	1800	protein_coding	- && sp|Q9LSE2|ICE1_ARATH Transcription factor ICE1 OS=Arabidopsis thaliana OX=3702 GN=SCRM PE=1 SV=1 && PF00010:Helix-loop-helix DNA-binding domain	bHLH	bHLH	1.95557	4.68e-18	8.77e-16					GO:0046983||GO:0005515||GO:0003674||GO:0005488	protein dimerization activity||protein binding||molecular_function||binding	--	--
Soffic_02G0014610-4G	Soffic_02G0014610-4G	Chr02G	55710359	55711248	+	660	protein_coding	- && sp|Q10CE7|GSTU1_ORYSJ Probable glutathione S-transferase GSTU1 OS=Oryza sativa subsp. japonica OX=39947 GN=GSTU1 PE=1 SV=1 && PF13410:Glutathione S-transferase, C-terminal domain|PF13417:Glutathione S-transferase, N-terminal domain	-	-	1.45901	4.71e-18	8.78e-16	GO:0006749||GO:0006790||GO:0008152||GO:0006518||GO:0006575||GO:0006807||GO:0008150||GO:0009987||GO:0034641||GO:0043603||GO:0044237||GO:0051186||GO:0071704||GO:1901564	glutathione metabolic process||sulfur compound metabolic process||metabolic process||peptide metabolic process||cellular modified amino acid metabolic process||nitrogen compound metabolic process||biological_process||cellular process||cellular nitrogen compound metabolic process||cellular amide metabolic process||cellular metabolic process||cofactor metabolic process||organic substance metabolic …			GO:0005515||GO:0003674||GO:0005488	protein binding||molecular_function||binding	sbi00480||sbi01100	Glutathione metabolism||Metabolic pathways
Soffic_02G0034960-1A	Soffic_02G0034960-1A	Chr02A	96667159	96668569	-	1336	protein_coding	- && sp|C5X2M4|THI42_SORBI Thiamine thiazole synthase 2, chloroplastic OS=Sorghum bicolor OX=4558 GN=THI1-2 PE=3 SV=1 && PF01946:Thi4 family	-	-	3.92007	5.26e-18	9.78e-16	--	--	--	--	--	--	sbi00730||sbi01100||sbi01240	Thiamine metabolism||Metabolic pathways||Biosynthesis of cofactors
LAp_05F0005360	LAp_05F0005360	Chr05F	13597764	13617592	-	19688	protein_coding	- && sp|Q99315|YG31B_YEAST Transposon Ty3-G Gag-Pol polyprotein OS=Saccharomyces cerevisiae (strain ATCC 204508 / S288c) OX=559292 GN=TY3B-G PE=1 SV=3 && PF17921:Integrase zinc binding domain|PF08787:Alginate lyase	-	-	1.37611	5.46e-18	1.01e-15	--	--	--	--	--	--	--	--
Soffic_03G0009770-2C	Soffic_03G0009770-2C	Chr03C	23511872	23512937	+	830	protein_coding	- && sp|Q03200|LIRP1_ORYSJ Light-regulated protein, chloroplastic OS=Oryza sativa subsp. japonica OX=39947 GN=LIR1 PE=1 SV=1 && PF07207:Light regulated protein Lir1	-	-	1.61408	5.64e-18	1.04e-15			GO:0009507||GO:0005622||GO:0005575||GO:0005623||GO:0005737||GO:0043231||GO:0009536||GO:0043226||GO:0043227||GO:0043229||GO:0044424||GO:0044444||GO:0044464	chloroplast||intracellular||cellular_component||cell||cytoplasm||intracellular membrane-bounded organelle||plastid||organelle||membrane-bounded organelle||intracellular organelle||intracellular part||cytoplasmic part||cell part			--	--
Soffic_09G0010880-1A	Soffic_09G0010880-1A	Chr09A	37204005	37208050	-	1008	protein_coding	- && sp|P12257|GUB2_HORVU Lichenase-2 (Fragment) OS=Hordeum vulgare OX=4513 PE=1 SV=1 && PF00332:Glycosyl hydrolases family 17	-	-	4.3708	5.82e-18	1.07e-15	GO:0005975||GO:0008152||GO:0008150||GO:0044238||GO:0071704	carbohydrate metabolic process||metabolic process||biological_process||primary metabolic process||organic substance metabolic process			GO:0004553||GO:0003674||GO:0003824||GO:0016787||GO:0016798	hydrolase activity, hydrolyzing O-glycosyl compounds||molecular_function||catalytic activity||hydrolase activity||hydrolase activity, acting on glycosyl bonds	--	--
Soffic_04G0006130-6H	Soffic_04G0006130-6H	Chr04H	13795414	13799947	+	1912	protein_coding	- && sp|Q42982|4CL2_ORYSJ 4-coumarate--CoA ligase 2 OS=Oryza sativa subsp. japonica OX=39947 GN=4CL2 PE=1 SV=2 && PF00501:AMP-binding enzyme|PF13193:AMP-binding enzyme C-terminal domain	-	-	-1.88033	5.87e-18	1.08e-15	--	--	--	--	--	--	sbi00130||sbi00940||sbi01100||sbi01110	Ubiquinone and other terpenoid-quinone biosynthesis||Phenylpropanoid biosynthesis||Metabolic pathways||Biosynthesis of secondary metabolites
Soffic_02G0034960-4D	Soffic_02G0034960-4D	Chr02D	97188288	97189564	-	1202	protein_coding	- && sp|C5X2M4|THI42_SORBI Thiamine thiazole synthase 2, chloroplastic OS=Sorghum bicolor OX=4558 GN=THI1-2 PE=3 SV=1 && PF01946:Thi4 family	-	-	3.38331	7.97e-18	1.46e-15	--	--	--	--	--	--	sbi00730||sbi01100||sbi01240	Thiamine metabolism||Metabolic pathways||Biosynthesis of cofactors
Soffic_01G0010920-3C	Soffic_01G0010920-3C	Chr01C	23094347	23096977	+	1300	protein_coding	- && sp|A2XLV9|IAA13_ORYSI Auxin-responsive protein IAA13 OS=Oryza sativa subsp. indica OX=39946 GN=IAA13 PE=2 SV=1 && PF02309:AUX/IAA family	AUX/IAA	AUX/IAA	1.34861	8.05e-18	1.47e-15	--	--	--	--	--	--	sbi04075	Plant hormone signal transduction
Soffic_07G0008200-5H	Soffic_07G0008200-5H	Chr07H	25251779	25257643	+	2646	protein_coding	- && sp|C5YJG8|NCPR_SORBI NADPH--cytochrome P450 reductase OS=Sorghum bicolor OX=4558 GN=CPR PE=1 SV=1 && PF00667:FAD binding domain|PF00258:Flavodoxin|PF00175:Oxidoreductase NAD-binding domain	-	-	-2.63849	1.28e-17	2.32e-15	GO:0055114||GO:0008152||GO:0008150	oxidation-reduction process||metabolic process||biological_process			GO:0016491||GO:0010181||GO:0003674||GO:0003824||GO:0000166||GO:0005488||GO:0032553||GO:0036094||GO:0043167||GO:0043168||GO:0048037||GO:0050662||GO:0097159||GO:0097367||GO:1901265||GO:1901363	oxidoreductase activity||FMN binding||molecular_function||catalytic activity||nucleotide binding||binding||ribonucleotide binding||small molecule binding||ion binding||anion binding||cofactor binding||coenzyme binding||organic cyclic compound binding||carbohydrate derivative binding||nucleoside phosphate binding||heterocyclic compound binding	--	--
Soffic_04G0032110-2B	Soffic_04G0032110-2B	Chr04B	85320541	85323617	+	2619	protein_coding	- && sp|P27968|NIA7_HORVU Nitrate reductase [NAD(P)H] OS=Hordeum vulgare OX=4513 GN=NAR-7 PE=2 SV=1 && PF00174:Oxidoreductase molybdopterin binding domain|PF03404:Mo-co oxidoreductase dimerisation domain|PF00173:Cytochrome b5-like Heme/Steroid binding domain|PF00175:Oxidoreductase NAD-binding domain|PF00970:Oxidoreductase FAD-binding domain	-	-	-1.20872	1.3e-17	2.34e-15	GO:0055114||GO:0008152||GO:0008150	oxidation-reduction process||metabolic process||biological_process			GO:0016491||GO:0030151||GO:0003674||GO:0003824||GO:0005488||GO:0046872||GO:0043167||GO:0043169||GO:0046914	oxidoreductase activity||molybdenum ion binding||molecular_function||catalytic activity||binding||metal ion binding||ion binding||cation binding||transition metal ion binding	sbi00910||sbi01100	Nitrogen metabolism||Metabolic pathways
Soffic_01G0031090-2B	Soffic_01G0031090-2B	Chr01B	82656178	82664072	+	2948	protein_coding	- && sp|Q75KR1|PPDK2_ORYSJ Pyruvate, phosphate dikinase 2 OS=Oryza sativa subsp. japonica OX=39947 GN=PPDK2 PE=3 SV=1 && PF01326:Pyruvate phosphate dikinase, AMP/ATP-binding domain|PF00391:PEP-utilising enzyme, mobile domain|PF02896:PEP-utilising enzyme, PEP-binding domain	-	-	2.96573	1.36e-17	2.46e-15	GO:0016310||GO:0008152||GO:0006793||GO:0006796||GO:0008150||GO:0009987||GO:0044237	phosphorylation||metabolic process||phosphorus metabolic process||phosphate-containing compound metabolic process||biological_process||cellular process||cellular metabolic process			GO:0003824||GO:0016772||GO:0005524||GO:0016301||GO:0003674||GO:0016740||GO:0000166||GO:0005488||GO:0008144||GO:0017076||GO:0030554||GO:0032553||GO:0032555||GO:0032559||GO:0035639||GO:0036094||GO:0043167||GO:0043168||GO:0097159||GO:0097367||GO:1901265||GO:1901363	catalytic activity||transferase activity, transferring phosphorus-containing groups||ATP binding||kinase activity||molecular_function||transferase activity||nucleotide binding||binding||drug binding||purine nucleotide binding||adenyl nucleotide binding||ribonucleotide binding||purine ribonucleotide binding||adenyl ribonucleotide binding||purine ribonucleoside triphosphate binding||small molecule …	sbi00010||sbi00620||sbi00710||sbi01100||sbi01110||sbi01200	Glycolysis / Gluconeogenesis||Pyruvate metabolism||Carbon fixation in photosynthetic organisms||Metabolic pathways||Biosynthesis of secondary metabolites||Carbon metabolism
Soffic_09G0020750-3C	Soffic_09G0020750-3C	Chr09C	60520599	60528518	+	3867	protein_coding	- && sp|Q8LPQ5|BTS_ARATH Zinc finger protein BRUTUS OS=Arabidopsis thaliana OX=3702 GN=BTS PE=1 SV=1 && PF01814:Hemerythrin HHE cation binding domain|PF14599:Zinc-ribbon|PF05495:CHY zinc finger	-	-	-2.82232	1.4e-17	2.52e-15					GO:0008270||GO:0003674||GO:0005488||GO:0046872||GO:0043167||GO:0043169||GO:0046914	zinc ion binding||molecular_function||binding||metal ion binding||ion binding||cation binding||transition metal ion binding	--	--
Soffic_05G0003150-6G	Soffic_05G0003150-6G	Chr05G	9128990	9134593	-	948	protein_coding	- && sp|P24805|TSJT1_TOBAC Stem-specific protein TSJT1 OS=Nicotiana tabacum OX=4097 GN=TSJT1 PE=2 SV=1 && PF12481:Aluminium induced protein	-	-	2.63355	1.44e-17	2.57e-15	--	--	--	--	--	--	--	--
Soffic_10G0023940-2B	Soffic_10G0023940-2B	Chr10B	70420643	70424951	-	1518	protein_coding	- && sp|O48832|ERD7_ARATH Protein EARLY-RESPONSIVE TO DEHYDRATION 7, chloroplastic OS=Arabidopsis thaliana OX=3702 GN=ERD7 PE=1 SV=1 && PF06911:Senescence-associated protein	-	-	-1.12825	1.82e-17	3.24e-15	--	--	--	--	--	--	sbi04144	Endocytosis
Soffic_05G0004600-5G	Soffic_05G0004600-5G	Chr05G	13067071	13068022	-	839	protein_coding	- && - && PF02496:ABA/WDS induced protein	-	-	1.59572	1.95e-17	3.47e-15	--	--	--	--	--	--	--	--
Soffic_06G0015040-4F	Soffic_06G0015040-4F	Chr06F	50447311	50448374	+	833	protein_coding	- && sp|A2XVZ1|NDHM_ORYSI NAD(P)H-quinone oxidoreductase subunit M, chloroplastic OS=Oryza sativa subsp. indica OX=39946 GN=ndhM PE=3 SV=1 && PF10664:Cyanobacterial and plastid NDH-1 subunit M	-	-	-1.19241	2.2e-17	3.87e-15	GO:0055114||GO:0008152||GO:0008150	oxidation-reduction process||metabolic process||biological_process			GO:0016655||GO:0003674||GO:0003824||GO:0016491||GO:0016651	oxidoreductase activity, acting on NAD(P)H, quinone or similar compound as acceptor||molecular_function||catalytic activity||oxidoreductase activity||oxidoreductase activity, acting on NAD(P)H	--	--
Soffic_06G0020470-2P	Soffic_06G0020470-2P	Chr06B	55691370	55697491	+	2400	protein_coding	- && sp|B4XT64|NAL1_ORYSJ Protein NARROW LEAF 1 OS=Oryza sativa subsp. japonica OX=39947 GN=NAL1 PE=1 SV=1 && -	-	-	2.31363	2.3e-17	4.05e-15	--	--	--	--	--	--	--	--
Soffic_09G0010120-4E	Soffic_09G0010120-4E	Chr09E	42554948	42558509	-	1721	protein_coding	- && sp|P12782|PGKH_WHEAT Phosphoglycerate kinase, chloroplastic OS=Triticum aestivum OX=4565 PE=2 SV=1 && PF00162:Phosphoglycerate kinase	-	-	-1.34464	2.4e-17	4.21e-15	GO:0006096||GO:0008152||GO:0005975||GO:0006082||GO:0006090||GO:0006091||GO:0006139||GO:0006163||GO:0006164||GO:0006165||GO:0006725||GO:0006732||GO:0006733||GO:0006753||GO:0006754||GO:0006757||GO:0006793||GO:0006796||GO:0006807||GO:0008150||GO:0009056||GO:0009058||GO:0009108||GO:0009117||GO:0009123||GO:0009124||GO:0009126||GO:0009127||GO:0009132||GO:0009135||GO:0009141||GO:0009142||GO:0009144||GO:…	glycolytic process||metabolic process||carbohydrate metabolic process||organic acid metabolic process||pyruvate metabolic process||generation of precursor metabolites and energy||nucleobase-containing compound metabolic process||purine nucleotide metabolic process||purine nucleotide biosynthetic process||nucleoside diphosphate phosphorylation||cellular aromatic compound metabolic process||coenzym…			GO:0004618||GO:0003674||GO:0003824||GO:0016301||GO:0016740||GO:0016772||GO:0016774	phosphoglycerate kinase activity||molecular_function||catalytic activity||kinase activity||transferase activity||transferase activity, transferring phosphorus-containing groups||phosphotransferase activity, carboxyl group as acceptor	sbi00010||sbi00710||sbi01100||sbi01110||sbi01200||sbi01230	Glycolysis / Gluconeogenesis||Carbon fixation in photosynthetic organisms||Metabolic pathways||Biosynthesis of secondary metabolites||Carbon metabolism||Biosynthesis of amino acids
Soffic_04G0033330-1A	Soffic_04G0033330-1A	Chr04A	84414149	84419319	-	1547	protein_coding	- && sp|Q84QU8|PPT2_ORYSJ Phosphoenolpyruvate/phosphate translocator 2, chloroplastic OS=Oryza sativa subsp. japonica OX=39947 GN=PPT2 PE=2 SV=1 && PF03151:Triose-phosphate Transporter family	-	-	-1.41058	2.43e-17	4.24e-15	--	--	--	--	--	--	--	--
LAp_04D0020190	LAp_04D0020190	Chr04D	58656168	58657207	+	881	protein_coding	- && sp|Q9XI73|PNSL2_ARATH Photosynthetic NDH subunit of lumenal location 2, chloroplastic OS=Arabidopsis thaliana OX=3702 GN=PNSL2 PE=1 SV=1 && PF05757:Oxygen evolving enhancer protein 3 (PsbQ)	-	-	-1.63509	2.55e-17	4.44e-15	GO:0015979||GO:0008152||GO:0008150||GO:0009987||GO:0044237	photosynthesis||metabolic process||biological_process||cellular process||cellular metabolic process	GO:0009523||GO:0009654||GO:0019898||GO:0005622||GO:0005575||GO:0016020||GO:0005623||GO:0009521||GO:0009579||GO:0032991||GO:0034357||GO:0044424||GO:0044425||GO:0044436||GO:0044464||GO:0098796||GO:0042651||GO:1902494||GO:1990204	photosystem II||photosystem II oxygen evolving complex||extrinsic component of membrane||intracellular||cellular_component||membrane||cell||photosystem||thylakoid||protein-containing complex||photosynthetic membrane||intracellular part||membrane part||thylakoid part||cell part||membrane protein complex||thylakoid membrane||catalytic complex||oxidoreductase complex	GO:0005509||GO:0003674||GO:0005488||GO:0046872||GO:0043167||GO:0043169	calcium ion binding||molecular_function||binding||metal ion binding||ion binding||cation binding	sbi00195||sbi01100	Photosynthesis||Metabolic pathways
Soffic_01G0003370-2B	Soffic_01G0003370-2B	Chr01B	7263546	7265265	+	1720	protein_coding	- && sp|Q494Q1|U76E3_ARATH UDP-glycosyltransferase 76E3 OS=Arabidopsis thaliana OX=3702 GN=UGT76E3 PE=2 SV=1 && PF00201:UDP-glucoronosyl and UDP-glucosyl transferase	-	-	4.05437	2.7e-17	4.68e-15					GO:0008194||GO:0003674||GO:0003824||GO:0016740||GO:0016757	UDP-glycosyltransferase activity||molecular_function||catalytic activity||transferase activity||transferase activity, transferring glycosyl groups	--	--
Soffic_04G0027740-5G	Soffic_04G0027740-5G	Chr04G	72629308	72629559	-	252	protein_coding	- && - && -	-	-	-1.22343	2.85e-17	4.92e-15	--	--	--	--	--	--	--	--
Soffic_06G0003730-1A	Soffic_06G0003730-1A	Chr06A	11972141	11977502	+	1658	protein_coding	- && sp|Q940S3|UAP1_ARATH UDP-N-acetylglucosamine diphosphorylase 1 OS=Arabidopsis thaliana OX=3702 GN=GLCNAC1PUT1 PE=1 SV=1 && PF01704:UTP--glucose-1-phosphate uridylyltransferase	-	-	1.22322	2.87e-17	4.94e-15					GO:0070569||GO:0003674||GO:0003824||GO:0016740||GO:0016772||GO:0016779	uridylyltransferase activity||molecular_function||catalytic activity||transferase activity||transferase activity, transferring phosphorus-containing groups||nucleotidyltransferase activity	sbi00520||sbi01100||sbi01250	Amino sugar and nucleotide sugar metabolism||Metabolic pathways||Biosynthesis of nucleotide sugars
Soffic_06G0025570-2B	Soffic_06G0025570-2B	Chr06B	66090099	66097627	+	4662	protein_coding	- && sp|B8ANF1|CHLH_ORYSI Magnesium-chelatase subunit ChlH, chloroplastic OS=Oryza sativa subsp. indica OX=39946 GN=CHLH PE=3 SV=1 && PF02514:CobN/Magnesium Chelatase|PF11965:Domain of unknown function (DUF3479)	-	-	-1.1899	2.88e-17	4.94e-15	GO:0009058||GO:0008152||GO:0008150	biosynthetic process||metabolic process||biological_process			GO:0016851||GO:0003674||GO:0003824||GO:0016874||GO:0051002||GO:0051003	magnesium chelatase activity||molecular_function||catalytic activity||ligase activity||ligase activity, forming nitrogen-metal bonds||ligase activity, forming nitrogen-metal bonds, forming coordination complexes	sbi00860||sbi01100||sbi01110	Porphyrin metabolism||Metabolic pathways||Biosynthesis of secondary metabolites
Soffic_03G0035040-1A	Soffic_03G0035040-1A	Chr03A	86883724	86888287	-	2215	protein_coding	- && - && -	-	-	-1.3373	3.19e-17	5.45e-15	--	--	--	--	--	--	--	--
Soffic_02G0032000-3C	Soffic_02G0032000-3C	Chr02C	87431260	87432977	+	1275	protein_coding	- && sp|Q9SYW8|LHCA2_ARATH Photosystem I chlorophyll a/b-binding protein 2, chloroplastic OS=Arabidopsis thaliana OX=3702 GN=LHCA2 PE=1 SV=1 && PF00504:Chlorophyll A-B binding protein	-	-	-1.31846	3.77e-17	6.43e-15	--	--	--	--	--	--	sbi00196||sbi01100	Photosynthesis - antenna proteins||Metabolic pathways
Soffic_02G0004440-3F	Soffic_02G0004440-3F	Chr02F	16554351	16555803	-	906	protein_coding	- && sp|Q9S726|RPI3_ARATH Probable ribose-5-phosphate isomerase 3, chloroplastic OS=Arabidopsis thaliana OX=3702 GN=RPI3 PE=1 SV=1 && PF06026:Ribose 5-phosphate isomerase A (phosphoriboisomerase A)	-	-	-1.41163	3.85e-17	6.54e-15	GO:0009052||GO:0008152||GO:0006081||GO:0006098||GO:0006139||GO:0006725||GO:0006732||GO:0006733||GO:0006739||GO:0006753||GO:0006793||GO:0006796||GO:0006807||GO:0008150||GO:0009117||GO:0009987||GO:0019362||GO:0019637||GO:0019682||GO:0019693||GO:0034641||GO:0044237||GO:0044238||GO:0044281||GO:0046483||GO:0046496||GO:0051156||GO:0051186||GO:0055086||GO:0071704||GO:0072524||GO:1901135||GO:1901360||GO:…	pentose-phosphate shunt, non-oxidative branch||metabolic process||cellular aldehyde metabolic process||pentose-phosphate shunt||nucleobase-containing compound metabolic process||cellular aromatic compound metabolic process||coenzyme metabolic process||oxidoreduction coenzyme metabolic process||NADP metabolic process||nucleoside phosphate metabolic process||phosphorus metabolic process||phosphate-…			GO:0004751||GO:0003674||GO:0003824||GO:0016853||GO:0016860||GO:0016861	ribose-5-phosphate isomerase activity||molecular_function||catalytic activity||isomerase activity||intramolecular oxidoreductase activity||intramolecular oxidoreductase activity, interconverting aldoses and ketoses	sbi00030||sbi00710||sbi01100||sbi01110||sbi01200||sbi01230	Pentose phosphate pathway||Carbon fixation in photosynthetic organisms||Metabolic pathways||Biosynthesis of secondary metabolites||Carbon metabolism||Biosynthesis of amino acids
Soffic_04G0000340-2B	Soffic_04G0000340-2B	Chr04B	994264	996505	-	1959	protein_coding	- && sp|P18123|CATA3_MAIZE Catalase isozyme 3 OS=Zea mays OX=4577 GN=CAT3 PE=2 SV=2 && PF06628:Catalase-related immune-responsive|PF00199:Catalase	-	-	1.52878	3.9e-17	6.61e-15	GO:0055114||GO:0008152||GO:0008150	oxidation-reduction process||metabolic process||biological_process			GO:0020037||GO:0004096||GO:0003674||GO:0005488||GO:0046906||GO:0048037||GO:0097159||GO:1901363||GO:0003824||GO:0004601||GO:0016491||GO:0016209||GO:0016684	heme binding||catalase activity||molecular_function||binding||tetrapyrrole binding||cofactor binding||organic cyclic compound binding||heterocyclic compound binding||catalytic activity||peroxidase activity||oxidoreductase activity||antioxidant activity||oxidoreductase activity, acting on peroxide as acceptor	sbi00380||sbi00630||sbi01100||sbi01110||sbi01200||sbi04016||sbi04146	Tryptophan metabolism||Glyoxylate and dicarboxylate metabolism||Metabolic pathways||Biosynthesis of secondary metabolites||Carbon metabolism||MAPK signaling pathway - plant||Peroxisome
Soffic_01G0023550-3C	Soffic_01G0023550-3C	Chr01C	52958203	52958970	+	768	protein_coding	- && sp|Q9SQR4|ADRC3_ARATH NADPH-dependent aldehyde reductase-like protein, chloroplastic OS=Arabidopsis thaliana OX=3702 GN=At3g03980 PE=3 SV=1 && PF13561:Enoyl-(Acyl carrier protein) reductase	-	-	-2.09813	4.01e-17	6.77e-15	--	--	--	--	--	--	sbi00061||sbi00780||sbi01100||sbi01110||sbi01212||sbi01240	Fatty acid biosynthesis||Biotin metabolism||Metabolic pathways||Biosynthesis of secondary metabolites||Fatty acid metabolism||Biosynthesis of cofactors
Soffic_06G0022140-1A	Soffic_06G0022140-1A	Chr06A	60987717	60992353	-	1469	protein_coding	- && - && PF12697:Alpha/beta hydrolase family	-	-	-4.84096	4.37e-17	7.36e-15	--	--	--	--	--	--	--	--
Soffic_04G0033960-3G	Soffic_04G0033960-3G	Chr04G	86035756	86040167	-	2572	protein_coding	- && sp|Q55680|Y005_SYNY3 Uncharacterized protein sll0005 OS=Synechocystis sp. (strain PCC 6803 / Kazusa) OX=1111708 GN=sll0005 PE=3 SV=1 && PF03109:ABC1 family	-	-	-3.59593	4.44e-17	7.45e-15	--	--	--	--	--	--	--	--
Soffic_04G0018850-2B	Soffic_04G0018850-2B	Chr04B	57906958	57911012	-	2631	protein_coding	- && sp|Q5KS50|NPH3_ORYSJ Coleoptile phototropism protein 1 OS=Oryza sativa subsp. japonica OX=39947 GN=CPT1 PE=2 SV=1 && PF03000:NPH3 family	-	-	1.79099	4.48e-17	7.48e-15	--	--	--	--	--	--	--	--
Soffic_04G0012570-1P_1	Soffic.04G0012570-1P	Chr04G	30767438	30768925	+	1357	protein_coding	- && sp|Q6ESR4|DHN1_ORYSJ Dehydrin DHN1 OS=Oryza sativa subsp. japonica OX=39947 GN=DHN1 PE=2 SV=1 && PF00257:Dehydrin	-	-	-1.4598	4.89e-17	8.15e-15	GO:0009415||GO:0001101||GO:0008150||GO:0009628||GO:0010035||GO:0042221||GO:0050896||GO:1901700	response to water||response to acid chemical||biological_process||response to abiotic stimulus||response to inorganic substance||response to chemical||response to stimulus||response to oxygen-containing compound					--	--
Soffic_04G0018350-1A	Soffic_04G0018350-1A	Chr04A	53217224	53221430	+	2226	protein_coding	- && sp|Q9LVE0|PTR33_ARATH Protein NRT1/ PTR FAMILY 6.4 OS=Arabidopsis thaliana OX=3702 GN=NPF6.4 PE=1 SV=1 && PF00854:POT family	-	-	-1.3677	5.28e-17	8.76e-15	GO:0055085||GO:0006810||GO:0008150||GO:0051179||GO:0051234	transmembrane transport||transport||biological_process||localization||establishment of localization	GO:0016020||GO:0005575	membrane||cellular_component	GO:0022857||GO:0003674||GO:0005215	transmembrane transporter activity||molecular_function||transporter activity	--	--
Soffic_05G0017640-6G	Soffic_05G0017640-6G	Chr05G	69058232	69062640	-	2343	protein_coding	- && sp|O65201|ACOX2_ARATH Acyl-coenzyme A oxidase 2, peroxisomal OS=Arabidopsis thaliana OX=3702 GN=ACX2 PE=1 SV=2 && PF02770:Acyl-CoA dehydrogenase, middle domain|PF01756:Acyl-CoA oxidase|PF00441:Acyl-CoA dehydrogenase, C-terminal domain	-	-	1.86233	5.35e-17	8.85e-15	GO:0055114||GO:0006635||GO:0008152||GO:0008150||GO:0006082||GO:0006629||GO:0006631||GO:0009056||GO:0009062||GO:0009987||GO:0016042||GO:0016054||GO:0019395||GO:0019752||GO:0030258||GO:0032787||GO:0034440||GO:0043436||GO:0044237||GO:0044238||GO:0044242||GO:0044248||GO:0044255||GO:0044281||GO:0044282||GO:0046395||GO:0071704||GO:0072329||GO:1901575	oxidation-reduction process||fatty acid beta-oxidation||metabolic process||biological_process||organic acid metabolic process||lipid metabolic process||fatty acid metabolic process||catabolic process||fatty acid catabolic process||cellular process||lipid catabolic process||organic acid catabolic process||fatty acid oxidation||carboxylic acid metabolic process||lipid modification||monocarboxylic a…	GO:0005777||GO:0005622||GO:0005575||GO:0005623||GO:0005737||GO:0043231||GO:0042579||GO:0043226||GO:0043227||GO:0043229||GO:0044424||GO:0044444||GO:0044464	peroxisome||intracellular||cellular_component||cell||cytoplasm||intracellular membrane-bounded organelle||microbody||organelle||membrane-bounded organelle||intracellular organelle||intracellular part||cytoplasmic part||cell part	GO:0016627||GO:0003997||GO:0003674||GO:0003824||GO:0016491||GO:0016634	oxidoreductase activity, acting on the CH-CH group of donors||acyl-CoA oxidase activity||molecular_function||catalytic activity||oxidoreductase activity||oxidoreductase activity, acting on the CH-CH group of donors, oxygen as acceptor	sbi00071||sbi00410||sbi00592||sbi00640||sbi01040||sbi01100||sbi01110||sbi01200||sbi01212||sbi04146	Fatty acid degradation||beta-Alanine metabolism||alpha-Linolenic acid metabolism||Propanoate metabolism||Biosynthesis of unsaturated fatty acids||Metabolic pathways||Biosynthesis of secondary metabolites||Carbon metabolism||Fatty acid metabolism||Peroxisome
LAp_06G0015800	LAp_06G0015800	Chr06G	46250666	46251742	+	847	protein_coding	- && sp|A2XVZ1|NDHM_ORYSI NAD(P)H-quinone oxidoreductase subunit M, chloroplastic OS=Oryza sativa subsp. indica OX=39946 GN=ndhM PE=3 SV=1 && PF10664:Cyanobacterial and plastid NDH-1 subunit M	-	-	-1.35418	5.38e-17	8.88e-15	GO:0055114||GO:0008152||GO:0008150	oxidation-reduction process||metabolic process||biological_process			GO:0016655||GO:0003674||GO:0003824||GO:0016491||GO:0016651	oxidoreductase activity, acting on NAD(P)H, quinone or similar compound as acceptor||molecular_function||catalytic activity||oxidoreductase activity||oxidoreductase activity, acting on NAD(P)H	--	--
LAp_00043140	LAp_00043140	utg002325l_2533000_2545999	7400	12044	-	1800	protein_coding	- && sp|Q2VEX9|CRTSO_DAUCA Prolycopene isomerase, chloroplastic OS=Daucus carota OX=4039 GN=CRTISO PE=2 SV=1 && PF01593:Flavin containing amine oxidoreductase	-	-	-1.50348	5.55e-17	9.14e-15	GO:0055114||GO:0008152||GO:0008150	oxidation-reduction process||metabolic process||biological_process			GO:0016491||GO:0003674||GO:0003824	oxidoreductase activity||molecular_function||catalytic activity	--	--
Soffic_08G0010480-1A	Soffic_08G0010480-1A	Chr08A	31434033	31437748	+	2261	protein_coding	- && sp|Q9ZQ88|UPS4_ARATH Ureide permease 4 OS=Arabidopsis thaliana OX=3702 GN=UPS4 PE=2 SV=2 && PF07168:Ureide permease	-	-	1.60438	6.09e-17	9.98e-15	GO:0071705||GO:0006810||GO:0008150||GO:0051179||GO:0051234	nitrogen compound transport||transport||biological_process||localization||establishment of localization					--	--
Soffic_01G0042940-4D	Soffic_01G0042940-4D	Chr01D	107395466	107399193	+	1735	protein_coding	- && sp|O48832|ERD7_ARATH Protein EARLY-RESPONSIVE TO DEHYDRATION 7, chloroplastic OS=Arabidopsis thaliana OX=3702 GN=ERD7 PE=1 SV=1 && PF06911:Senescence-associated protein	-	-	-1.49802	6.35e-17	1.04e-14	--	--	--	--	--	--	sbi04144	Endocytosis
Soffic_05G0019870-1P	Soffic_05G0019870-1P	Chr05B	73247308	73248505	+	1025	protein_coding	- && sp|A0A1C9II22|NR_NARAP Noroxomaritidine/norcraugsodine reductase OS=Narcissus aff. pseudonarcissus MK-2014 OX=1540222 GN=NR PE=1 SV=1 && PF13561:Enoyl-(Acyl carrier protein) reductase	-	-	-1.56594	7.09e-17	1.16e-14	--	--	--	--	--	--	sbi00960||sbi01100||sbi01110	Tropane, piperidine and pyridine alkaloid biosynthesis||Metabolic pathways||Biosynthesis of secondary metabolites
Soffic_06G0012210-1A	Soffic_06G0012210-1A	Chr06A	40303072	40305099	-	1689	protein_coding	- && sp|P49081|MASY_MAIZE Malate synthase, glyoxysomal OS=Zea mays OX=4577 GN=LIP PE=2 SV=1 && PF01274:Malate synthase	-	-	3.14631	7.33e-17	1.19e-14	GO:0006097||GO:0008152||GO:0005975||GO:0006081||GO:0006082||GO:0008150||GO:0009987||GO:0019752||GO:0032787||GO:0043436||GO:0044237||GO:0044238||GO:0044262||GO:0044281||GO:0046487||GO:0071704	glyoxylate cycle||metabolic process||carbohydrate metabolic process||cellular aldehyde metabolic process||organic acid metabolic process||biological_process||cellular process||carboxylic acid metabolic process||monocarboxylic acid metabolic process||oxoacid metabolic process||cellular metabolic process||primary metabolic process||cellular carbohydrate metabolic process||small molecule metabolic p…			GO:0003824||GO:0004474||GO:0003674||GO:0016740||GO:0016746||GO:0046912	catalytic activity||malate synthase activity||molecular_function||transferase activity||transferase activity, transferring acyl groups||transferase activity, transferring acyl groups, acyl groups converted into alkyl on transfer	sbi00620||sbi00630||sbi01100||sbi01110||sbi01200	Pyruvate metabolism||Glyoxylate and dicarboxylate metabolism||Metabolic pathways||Biosynthesis of secondary metabolites||Carbon metabolism
Soffic_09G0011320-2B	Soffic_09G0011320-2B	Chr09B	41266516	41276590	+	1744	protein_coding	- && sp|Q75HZ9|SPS2_ORYSJ Solanesyl-diphosphate synthase 2, chloroplastic OS=Oryza sativa subsp. japonica OX=39947 GN=SPS2 PE=1 SV=2 && PF00348:Polyprenyl synthetase	-	-	-1.88013	7.53e-17	1.22e-14	GO:0008299||GO:0008152||GO:0006629||GO:0006720||GO:0008150||GO:0008610||GO:0009058||GO:0009987||GO:0044237||GO:0044238||GO:0044249||GO:0044255||GO:0071704||GO:1901576	isoprenoid biosynthetic process||metabolic process||lipid metabolic process||isoprenoid metabolic process||biological_process||lipid biosynthetic process||biosynthetic process||cellular process||cellular metabolic process||primary metabolic process||cellular biosynthetic process||cellular lipid metabolic process||organic substance metabolic process||organic substance biosynthetic process					--	--
LAp_07G0000630	LAp_07G0000630	Chr07G	1100328	1102909	-	849	protein_coding	- && sp|Q6ZC69|KAD2_ORYSJ Probable adenylate kinase 2, chloroplastic OS=Oryza sativa subsp. japonica OX=39947 GN=Os08g0109300 PE=2 SV=1 && PF00406:Adenylate kinase	-	-	-1.81525	8.25e-17	1.33e-14	--	--	--	--	--	--	sbi00230||sbi00730||sbi01100||sbi01110||sbi01232||sbi01240	Purine metabolism||Thiamine metabolism||Metabolic pathways||Biosynthesis of secondary metabolites||Nucleotide metabolism||Biosynthesis of cofactors
LAp_06E0010070	LAp_06E0010070	Chr06E	36834295	36843098	+	1547	protein_coding	- && sp|P09315|G3PA_MAIZE Glyceraldehyde-3-phosphate dehydrogenase A, chloroplastic OS=Zea mays OX=4577 GN=GAPA PE=2 SV=1 && PF02800:Glyceraldehyde 3-phosphate dehydrogenase, C-terminal domain|PF00044:Glyceraldehyde 3-phosphate dehydrogenase, NAD binding domain	-	-	-2.06598	8.31e-17	1.34e-14	GO:0055114||GO:0008152||GO:0008150	oxidation-reduction process||metabolic process||biological_process			GO:0016620||GO:0051287||GO:0003674||GO:0003824||GO:0016491||GO:0016903||GO:0000166||GO:0005488||GO:0036094||GO:0048037||GO:0050662||GO:0097159||GO:1901265||GO:1901363	oxidoreductase activity, acting on the aldehyde or oxo group of donors, NAD or NADP as acceptor||NAD binding||molecular_function||catalytic activity||oxidoreductase activity||oxidoreductase activity, acting on the aldehyde or oxo group of donors||nucleotide binding||binding||small molecule binding||cofactor binding||coenzyme binding||organic cyclic compound binding||nucleoside phosphate binding||…	sbi00710||sbi01100||sbi01200	Carbon fixation in photosynthetic organisms||Metabolic pathways||Carbon metabolism
Soffic_04G0028370-3P	Soffic_04G0028370-3P	Chr04B	77494098	77498645	-	2713	protein_coding	- && sp|Q6Z2T8|SSY22_ORYSJ Soluble starch synthase 2-2, chloroplastic/amyloplastic OS=Oryza sativa subsp. japonica OX=39947 GN=SSII-2 PE=2 SV=2 && PF00534:Glycosyl transferases group 1|PF08323:Starch synthase catalytic domain	-	-	-1.6702	8.69e-17	1.39e-14	--	--	--	--	--	--	sbi00500||sbi01100||sbi01110	Starch and sucrose metabolism||Metabolic pathways||Biosynthesis of secondary metabolites
Soffic_03G0011360-2B	Soffic_03G0011360-2B	Chr03B	26244027	26246892	-	2037	protein_coding	- && sp|A2XFI3|PDC2_ORYSI Pyruvate decarboxylase 2 OS=Oryza sativa subsp. indica OX=39946 GN=PDC2 PE=2 SV=2 && PF02775:Thiamine pyrophosphate enzyme, C-terminal TPP binding domain|PF00205:Thiamine pyrophosphate enzyme, central domain|PF02776:Thiamine pyrophosphate enzyme, N-terminal TPP binding domain	-	-	1.32066	9.77e-17	1.56e-14					GO:0003824||GO:0030976||GO:0000287||GO:0003674||GO:0005488||GO:0019842||GO:0036094||GO:0043167||GO:0043168||GO:0043169||GO:0048037||GO:0050662||GO:0097159||GO:1901363||GO:1901681||GO:0046872	catalytic activity||thiamine pyrophosphate binding||magnesium ion binding||molecular_function||binding||vitamin binding||small molecule binding||ion binding||anion binding||cation binding||cofactor binding||coenzyme binding||organic cyclic compound binding||heterocyclic compound binding||sulfur compound binding||metal ion binding	sbi00010||sbi01100||sbi01110	Glycolysis / Gluconeogenesis||Metabolic pathways||Biosynthesis of secondary metabolites
Soffic_01G0043390-1A	Soffic_01G0043390-1A	Chr01A	104528267	104532866	+	1746	protein_coding	- && sp|O48832|ERD7_ARATH Protein EARLY-RESPONSIVE TO DEHYDRATION 7, chloroplastic OS=Arabidopsis thaliana OX=3702 GN=ERD7 PE=1 SV=1 && PF06911:Senescence-associated protein	-	-	-1.09478	1e-16	1.6e-14	--	--	--	--	--	--	sbi04144	Endocytosis
Soffic_10G0006420-1A	Soffic_10G0006420-1A	Chr10A	15255407	15256504	+	1098	protein_coding	- && - && -	-	-	-1.36382	1.17e-16	1.86e-14	--	--	--	--	--	--	--	--
Soffic_04G0019590-1A	Soffic_04G0019590-1A	Chr04A	56209956	56211203	+	1248	protein_coding	- && sp|Q6K8R2|CHI6_ORYSJ Chitinase 6 OS=Oryza sativa subsp. japonica OX=39947 GN=Cht6 PE=2 SV=1 && PF00187:Chitin recognition protein|PF00182:Chitinase class I	-	-	-1.26053	1.61e-16	2.54e-14	GO:0006032||GO:0016998||GO:0008152||GO:0006022||GO:0006026||GO:0006030||GO:0006040||GO:0006807||GO:0008150||GO:0009056||GO:0009057||GO:0009987||GO:0017144||GO:0042737||GO:0043170||GO:0044237||GO:0044248||GO:0046348||GO:0071704||GO:1901071||GO:1901072||GO:1901135||GO:1901136||GO:1901564||GO:1901565||GO:1901575||GO:0044036||GO:0044260||GO:0071554	chitin catabolic process||cell wall macromolecule catabolic process||metabolic process||aminoglycan metabolic process||aminoglycan catabolic process||chitin metabolic process||amino sugar metabolic process||nitrogen compound metabolic process||biological_process||catabolic process||macromolecule catabolic process||cellular process||drug metabolic process||drug catabolic process||macromolecule met…			GO:0008061||GO:0004568||GO:0003674||GO:0005488||GO:0008144||GO:0097367||GO:0003824||GO:0004553||GO:0016787||GO:0016798	chitin binding||chitinase activity||molecular_function||binding||drug binding||carbohydrate derivative binding||catalytic activity||hydrolase activity, hydrolyzing O-glycosyl compounds||hydrolase activity||hydrolase activity, acting on glycosyl bonds	sbi00520||sbi01100	Amino sugar and nucleotide sugar metabolism||Metabolic pathways
Soffic_07G0018100-4H	Soffic_07G0018100-4H	Chr07H	63661918	63665810	+	2425	protein_coding	- && sp|A2YWQ1|HSP81_ORYSI Heat shock protein 81-1 OS=Oryza sativa subsp. indica OX=39946 GN=HSP81-1 PE=2 SV=1 && PF00183:Hsp90 protein|PF02518:Histidine kinase-, DNA gyrase B-, and HSP90-like ATPase	-	-	-1.28739	1.7e-16	2.67e-14	GO:0006457||GO:0008150||GO:0009987	protein folding||biological_process||cellular process			GO:0005524||GO:0051082||GO:0000166||GO:0003674||GO:0005488||GO:0008144||GO:0017076||GO:0030554||GO:0032553||GO:0032555||GO:0032559||GO:0035639||GO:0036094||GO:0043167||GO:0043168||GO:0097159||GO:0097367||GO:1901265||GO:1901363||GO:0005515	ATP binding||unfolded protein binding||nucleotide binding||molecular_function||binding||drug binding||purine nucleotide binding||adenyl nucleotide binding||ribonucleotide binding||purine ribonucleotide binding||adenyl ribonucleotide binding||purine ribonucleoside triphosphate binding||small molecule binding||ion binding||anion binding||organic cyclic compound binding||carbohydrate derivative bind…	sbi04141||sbi04626	Protein processing in endoplasmic reticulum||Plant-pathogen interaction
Soffic_02G0005370-1P	Soffic_02G0005370-1P	Chr02D	16276533	16277503	+	866	protein_coding	- && sp|Q55C17|TECR_DICDI Very-long-chain enoyl-CoA reductase OS=Dictyostelium discoideum OX=44689 GN=gpsn2 PE=3 SV=1 && PF02544:3-oxo-5-alpha-steroid 4-dehydrogenase	-	-	-1.97224	1.7e-16	2.67e-14	GO:0006629||GO:0008152||GO:0008150||GO:0044238||GO:0071704	lipid metabolic process||metabolic process||biological_process||primary metabolic process||organic substance metabolic process			GO:0016627||GO:0003674||GO:0003824||GO:0016491	oxidoreductase activity, acting on the CH-CH group of donors||molecular_function||catalytic activity||oxidoreductase activity	--	--
Soffic_06G0018180-2B	Soffic_06G0018180-2B	Chr06B	50641154	50643276	-	1589	protein_coding	- && sp|Q9ZSA8|DLO1_ARATH Protein DMR6-LIKE OXYGENASE 1 OS=Arabidopsis thaliana OX=3702 GN=DLO1 PE=1 SV=1 && PF03171:2OG-Fe(II) oxygenase superfamily|PF14226:non-haem dioxygenase in morphine synthesis N-terminal	-	-	-1.38993	1.72e-16	2.69e-14	GO:0055114||GO:0008152||GO:0008150	oxidation-reduction process||metabolic process||biological_process			GO:0016491||GO:0003674||GO:0003824	oxidoreductase activity||molecular_function||catalytic activity	--	--
Soffic_01G0013390-8H	Soffic_01G0013390-8H	Chr01H	28122325	28124746	-	2422	protein_coding	- && sp|O24592|NCED1_MAIZE 9-cis-epoxycarotenoid dioxygenase 1, chloroplastic OS=Zea mays OX=4577 GN=VP14 PE=1 SV=2 && PF03055:Retinal pigment epithelial membrane protein	-	-	-1.64847	1.86e-16	2.89e-14	GO:0055114||GO:0008152||GO:0008150	oxidation-reduction process||metabolic process||biological_process			GO:0016702||GO:0003674||GO:0003824||GO:0016491||GO:0016701||GO:0051213	oxidoreductase activity, acting on single donors with incorporation of molecular oxygen, incorporation of two atoms of oxygen||molecular_function||catalytic activity||oxidoreductase activity||oxidoreductase activity, acting on single donors with incorporation of molecular oxygen||dioxygenase activity	sbi00906||sbi01100||sbi01110	Carotenoid biosynthesis||Metabolic pathways||Biosynthesis of secondary metabolites
Soffic_03G0023270-2B	Soffic_03G0023270-2B	Chr03B	67848309	67852089	-	1343	protein_coding	- && sp|Q8L518|CK2_ARATH Probable choline kinase 2 OS=Arabidopsis thaliana OX=3702 GN=At1g74320 PE=2 SV=1 && PF01633:Choline/ethanolamine kinase	-	-	-2.04209	1.96e-16	3.04e-14	--	--	--	--	--	--	sbi00564||sbi01100	Glycerophospholipid metabolism||Metabolic pathways
LAp_00012770	LAp_00012770	utg000482l_1473000_1489999	8177	13212	-	1202	protein_coding	- && sp|Q99090|CPRF2_PETCR Light-inducible protein CPRF2 OS=Petroselinum crispum OX=4043 GN=CPRF2 PE=2 SV=2 && PF00170:bZIP transcription factor|PF12498:Basic leucine-zipper C terminal	bZIP	bZIP	1.08173	2.26e-16	3.5e-14	GO:0006355||GO:0008152||GO:0006139||GO:0006351||GO:0006725||GO:0006807||GO:0008150||GO:0009058||GO:0009059||GO:0009889||GO:0009987||GO:0010467||GO:0010468||GO:0010556||GO:0016070||GO:0018130||GO:0019219||GO:0019222||GO:0019438||GO:0031323||GO:0031326||GO:0032774||GO:0034641||GO:0034645||GO:0034654||GO:0043170||GO:0044237||GO:0044238||GO:0044249||GO:0044260||GO:0044271||GO:0046483||GO:0050789||GO:…	regulation of transcription, DNA-templated||metabolic process||nucleobase-containing compound metabolic process||transcription, DNA-templated||cellular aromatic compound metabolic process||nitrogen compound metabolic process||biological_process||biosynthetic process||macromolecule biosynthetic process||regulation of biosynthetic process||cellular process||gene expression||regulation of gene expre…			GO:0003700||GO:0003674||GO:0140110	DNA binding transcription factor activity||molecular_function||transcription regulator activity	--	--
LAp_02C0035490	LAp_02C0035490	Chr02C	94846705	94847464	+	760	protein_coding	- && - && PF00036:EF hand	-	-	1.93822	2.35e-16	3.63e-14					GO:0005509||GO:0003674||GO:0005488||GO:0046872||GO:0043167||GO:0043169	calcium ion binding||molecular_function||binding||metal ion binding||ion binding||cation binding	--	--
Soffic_10G0011970-1A	Soffic_10G0011970-1A	Chr10A	37077602	37078972	+	1131	protein_coding	- && sp|Q5Z6F0|TIP22_ORYSJ Probable aquaporin TIP2-2 OS=Oryza sativa subsp. japonica OX=39947 GN=TIP2-2 PE=2 SV=1 && PF00230:Major intrinsic protein	-	-	1.08094	2.43e-16	3.73e-14	GO:0055085||GO:0006810||GO:0008150||GO:0051179||GO:0051234	transmembrane transport||transport||biological_process||localization||establishment of localization	GO:0016020||GO:0005575	membrane||cellular_component	GO:0015267||GO:0003674||GO:0005215||GO:0022857||GO:0022803	channel activity||molecular_function||transporter activity||transmembrane transporter activity||passive transmembrane transporter activity	--	--
Soffic_03G0003230-5F	Soffic_03G0003230-5F	Chr03F	7463159	7465111	+	1953	protein_coding	- && sp|Q9FU27|C3H2_ORYSJ Zinc finger CCCH domain-containing protein 2 OS=Oryza sativa subsp. japonica OX=39947 GN=Os01g0192000 PE=2 SV=1 && -	C3H	C3H	1.67703	2.44e-16	3.73e-14	--	--	--	--	--	--	--	--
Soffic_07G0012500-1A	Soffic_07G0012500-1A	Chr07A	41206885	41214098	-	3122	protein_coding	- && sp|P16081|NIA1_ORYSJ Nitrate reductase [NADH] 1 OS=Oryza sativa subsp. japonica OX=39947 GN=NIA1 PE=2 SV=3 && PF00174:Oxidoreductase molybdopterin binding domain|PF00175:Oxidoreductase NAD-binding domain|PF03404:Mo-co oxidoreductase dimerisation domain|PF00173:Cytochrome b5-like Heme/Steroid binding domain|PF00970:Oxidoreductase FAD-binding domain	-	-	-3.01364	2.44e-16	3.73e-14	GO:0055114||GO:0008152||GO:0008150	oxidation-reduction process||metabolic process||biological_process			GO:0016491||GO:0030151||GO:0003674||GO:0003824||GO:0005488||GO:0046872||GO:0043167||GO:0043169||GO:0046914	oxidoreductase activity||molybdenum ion binding||molecular_function||catalytic activity||binding||metal ion binding||ion binding||cation binding||transition metal ion binding	sbi00910||sbi01100	Nitrogen metabolism||Metabolic pathways
Soffic_03G0031980-5G	Soffic_03G0031980-5G	Chr03G	84809864	84814341	-	1658	protein_coding	- && sp|Q9FKQ1|DTX27_ARATH Protein DETOXIFICATION 27 OS=Arabidopsis thaliana OX=3702 GN=DTX27 PE=2 SV=1 && PF01554:MatE	-	-	-1.7212	2.49e-16	3.8e-14	GO:0055085||GO:0006810||GO:0008150||GO:0051179||GO:0051234	transmembrane transport||transport||biological_process||localization||establishment of localization	GO:0016020||GO:0005575	membrane||cellular_component	GO:0015297||GO:0042910||GO:0003674||GO:0005215||GO:0022857||GO:0015291||GO:0022804	antiporter activity||xenobiotic transmembrane transporter activity||molecular_function||transporter activity||transmembrane transporter activity||secondary active transmembrane transporter activity||active transmembrane transporter activity	--	--
Soffic_01G0035470-2B	Soffic_01G0035470-2B	Chr01B	92903552	92905978	+	989	protein_coding	- && sp|Q8LD26|DRMH3_ARATH Dormancy-associated protein homolog 3 OS=Arabidopsis thaliana OX=3702 GN=At1g56220 PE=1 SV=1 && PF05564:Dormancy/auxin associated protein	-	-	1.37219	2.6e-16	3.95e-14	--	--	--	--	--	--	--	--
Soffic_04G0005180-5G	Soffic_04G0005180-5G	Chr04G	11128935	11133797	-	1970	protein_coding	- && sp|Q42982|4CL2_ORYSJ 4-coumarate--CoA ligase 2 OS=Oryza sativa subsp. japonica OX=39947 GN=4CL2 PE=1 SV=2 && PF00501:AMP-binding enzyme|PF13193:AMP-binding enzyme C-terminal domain	-	-	-1.6246	2.65e-16	4.01e-14	--	--	--	--	--	--	sbi00130||sbi00940||sbi01100||sbi01110	Ubiquinone and other terpenoid-quinone biosynthesis||Phenylpropanoid biosynthesis||Metabolic pathways||Biosynthesis of secondary metabolites
Soffic_01G0016620-4P	Soffic_01G0016620-4P	Chr01D	33778845	33781319	-	2475	protein_coding	- && sp|O24592|NCED1_MAIZE 9-cis-epoxycarotenoid dioxygenase 1, chloroplastic OS=Zea mays OX=4577 GN=VP14 PE=1 SV=2 && PF03055:Retinal pigment epithelial membrane protein	-	-	-1.41525	2.66e-16	4.01e-14	GO:0055114||GO:0008152||GO:0008150	oxidation-reduction process||metabolic process||biological_process			GO:0016702||GO:0003674||GO:0003824||GO:0016491||GO:0016701||GO:0051213	oxidoreductase activity, acting on single donors with incorporation of molecular oxygen, incorporation of two atoms of oxygen||molecular_function||catalytic activity||oxidoreductase activity||oxidoreductase activity, acting on single donors with incorporation of molecular oxygen||dioxygenase activity	sbi00906||sbi01100||sbi01110	Carotenoid biosynthesis||Metabolic pathways||Biosynthesis of secondary metabolites
Soffic_10G0022220-2B	Soffic_10G0022220-2B	Chr10B	66625559	66631894	-	3174	protein_coding	- && sp|Q86TW2|ADCK1_HUMAN AarF domain-containing protein kinase 1 OS=Homo sapiens OX=9606 GN=ADCK1 PE=1 SV=2 && PF03109:ABC1 family|PF00144:Beta-lactamase	-	-	-2.33038	2.69e-16	4.06e-14	--	--	--	--	--	--	--	--
Soffic_04G0020240-6G	Soffic_04G0020240-6G	Chr04G	56769009	56775936	+	2179	protein_coding	- && sp|Q9LVE0|PTR33_ARATH Protein NRT1/ PTR FAMILY 6.4 OS=Arabidopsis thaliana OX=3702 GN=NPF6.4 PE=1 SV=1 && PF00854:POT family	-	-	-1.82696	3.04e-16	4.55e-14	GO:0055085||GO:0006810||GO:0008150||GO:0051179||GO:0051234	transmembrane transport||transport||biological_process||localization||establishment of localization	GO:0016020||GO:0005575	membrane||cellular_component	GO:0022857||GO:0003674||GO:0005215	transmembrane transporter activity||molecular_function||transporter activity	--	--
Soffic_04G0016760-3D	Soffic_04G0016760-3D	Chr04D	50324514	50325707	-	808	protein_coding	- && - && -	-	-	1.26659	3.2e-16	4.78e-14	--	--	--	--	--	--	--	--
Soffic_10G0006290-7H	Soffic_10G0006290-7H	Chr10H	15868208	15871160	-	2382	protein_coding	- && sp|Q8RX87|RFS6_ARATH Probable galactinol--sucrose galactosyltransferase 6 OS=Arabidopsis thaliana OX=3702 GN=RFS6 PE=2 SV=2 && PF05691:Raffinose synthase or seed imbibition protein Sip1	-	-	1.16212	3.9e-16	5.81e-14	--	--	--	--	--	--	sbi00052||sbi01100	Galactose metabolism||Metabolic pathways
Soffic_01G0048820-1A	Soffic_01G0048820-1A	Chr01A	116392639	116398535	+	3037	protein_coding	- && sp|B9DFX7|HMA8_ARATH Copper-transporting ATPase PAA2, chloroplastic OS=Arabidopsis thaliana OX=3702 GN=PAA2 PE=1 SV=1 && PF00403:Heavy-metal-associated domain|PF00702:haloacid dehalogenase-like hydrolase|PF00122:E1-E2 ATPase	-	-	-1.91859	4.2e-16	6.2e-14	GO:0030001||GO:0006810||GO:0006811||GO:0006812||GO:0008150||GO:0051179||GO:0051234	metal ion transport||transport||ion transport||cation transport||biological_process||localization||establishment of localization			GO:0046872||GO:0000166||GO:0003674||GO:0005488||GO:0043167||GO:0043169||GO:0036094||GO:0097159||GO:1901265||GO:1901363	metal ion binding||nucleotide binding||molecular_function||binding||ion binding||cation binding||small molecule binding||organic cyclic compound binding||nucleoside phosphate binding||heterocyclic compound binding	sbi04016	MAPK signaling pathway - plant
Soffic_06G0017740-4E	Soffic_06G0017740-4E	Chr06E	52824093	52825142	+	1050	protein_coding	- && sp|A2XWL6|DRE1E_ORYSI Dehydration-responsive element-binding protein 1E OS=Oryza sativa subsp. indica OX=39946 GN=DREB1E PE=3 SV=1 && PF00847:AP2 domain	AP2/ERF-ERF	AP2/ERF->AP2/ERF-ERF	1.2984	4.2e-16	6.2e-14	GO:0006355||GO:0008152||GO:0006139||GO:0006351||GO:0006725||GO:0006807||GO:0008150||GO:0009058||GO:0009059||GO:0009889||GO:0009987||GO:0010467||GO:0010468||GO:0010556||GO:0016070||GO:0018130||GO:0019219||GO:0019222||GO:0019438||GO:0031323||GO:0031326||GO:0032774||GO:0034641||GO:0034645||GO:0034654||GO:0043170||GO:0044237||GO:0044238||GO:0044249||GO:0044260||GO:0044271||GO:0046483||GO:0050789||GO:…	regulation of transcription, DNA-templated||metabolic process||nucleobase-containing compound metabolic process||transcription, DNA-templated||cellular aromatic compound metabolic process||nitrogen compound metabolic process||biological_process||biosynthetic process||macromolecule biosynthetic process||regulation of biosynthetic process||cellular process||gene expression||regulation of gene expre…			GO:0003677||GO:0003700||GO:0003674||GO:0003676||GO:0005488||GO:0097159||GO:1901363||GO:0140110	DNA binding||DNA binding transcription factor activity||molecular_function||nucleic acid binding||binding||organic cyclic compound binding||heterocyclic compound binding||transcription regulator activity	--	--
Soffic_04G0027000-3C	Soffic_04G0027000-3C	Chr04C	75568026	75572589	-	1206	protein_coding	- && sp|B6TVL4|CAS_MAIZE Calcium sensing receptor, chloroplastic OS=Zea mays OX=4577 PE=1 SV=1 && -	-	-	-2.78814	4.96e-16	7.3e-14	--	--	--	--	--	--	--	--
LAp_02E0032200	LAp_02E0032200	Chr02E	92072352	92075936	-	1144	protein_coding	- && sp|Q65CJ7|HPPR_PLESU Hydroxyphenylpyruvate reductase OS=Plectranthus scutellarioides OX=4142 GN=HPPR PE=1 SV=2 && PF02826:D-isomer specific 2-hydroxyacid dehydrogenase, NAD binding domain|PF00389:D-isomer specific 2-hydroxyacid dehydrogenase, catalytic domain	-	-	-1.19696	5.13e-16	7.53e-14	GO:0055114||GO:0008152||GO:0008150	oxidation-reduction process||metabolic process||biological_process			GO:0051287||GO:0016616||GO:0000166||GO:0003674||GO:0005488||GO:0036094||GO:0048037||GO:0050662||GO:0097159||GO:1901265||GO:1901363||GO:0003824||GO:0016491||GO:0016614	NAD binding||oxidoreductase activity, acting on the CH-OH group of donors, NAD or NADP as acceptor||nucleotide binding||molecular_function||binding||small molecule binding||cofactor binding||coenzyme binding||organic cyclic compound binding||nucleoside phosphate binding||heterocyclic compound binding||catalytic activity||oxidoreductase activity||oxidoreductase activity, acting on CH-OH group of d…	--	--
Soffic_09G0006490-8H	Soffic_09G0006490-8H	Chr09H	18028845	18029809	+	965	protein_coding	- && - && -	-	-	-1.38975	7e-16	1.02e-13	--	--	--	--	--	--	--	--
LAp_01G0011340	LAp_01G0011340	Chr01G	27074441	27075538	-	926	protein_coding	- && sp|P10979|GRPA_MAIZE Glycine-rich RNA-binding, abscisic acid-inducible protein OS=Zea mays OX=4577 GN=RAB15 PE=1 SV=1 && PF00076:RNA recognition motif. (a.k.a. RRM, RBD, or RNP domain)	-	-	1.56803	7.37e-16	1.08e-13					GO:0003676||GO:0003674||GO:0005488||GO:0097159||GO:1901363	nucleic acid binding||molecular_function||binding||organic cyclic compound binding||heterocyclic compound binding	--	--
Soffic_02G0004210-5G	Soffic_02G0004210-5G	Chr02G	14445257	14448764	+	1578	protein_coding	- && sp|Q9LMA1|FMO1_ARATH Probable flavin-containing monooxygenase 1 OS=Arabidopsis thaliana OX=3702 GN=FMO1 PE=2 SV=1 && PF00743:Flavin-binding monooxygenase-like	-	-	4.4466	7.64e-16	1.11e-13	GO:0055114||GO:0008152||GO:0008150	oxidation-reduction process||metabolic process||biological_process			GO:0004499||GO:0050660||GO:0050661||GO:0003674||GO:0003824||GO:0004497||GO:0016491||GO:0016705||GO:0016709||GO:0000166||GO:0005488||GO:0036094||GO:0043167||GO:0043168||GO:0048037||GO:0050662||GO:0097159||GO:1901265||GO:1901363	N,N-dimethylaniline monooxygenase activity||flavin adenine dinucleotide binding||NADP binding||molecular_function||catalytic activity||monooxygenase activity||oxidoreductase activity||oxidoreductase activity, acting on paired donors, with incorporation or reduction of molecular oxygen||oxidoreductase activity, acting on paired donors, with incorporation or reduction of molecular oxygen, NAD(P)H a…	sbi00430||sbi01100	Taurine and hypotaurine metabolism||Metabolic pathways
Soffic_01G0032620-3C	Soffic_01G0032620-3C	Chr01C	85870835	85871705	-	871	protein_coding	- && sp|Q06398|GSTU6_ORYSJ Probable glutathione S-transferase GSTU6 OS=Oryza sativa subsp. japonica OX=39947 GN=GSTU6 PE=2 SV=2 && PF02798:Glutathione S-transferase, N-terminal domain|PF13410:Glutathione S-transferase, C-terminal domain	-	-	-2.1976	7.94e-16	1.15e-13	GO:0006749||GO:0006790||GO:0008152||GO:0006518||GO:0006575||GO:0006807||GO:0008150||GO:0009987||GO:0034641||GO:0043603||GO:0044237||GO:0051186||GO:0071704||GO:1901564	glutathione metabolic process||sulfur compound metabolic process||metabolic process||peptide metabolic process||cellular modified amino acid metabolic process||nitrogen compound metabolic process||biological_process||cellular process||cellular nitrogen compound metabolic process||cellular amide metabolic process||cellular metabolic process||cofactor metabolic process||organic substance metabolic …			GO:0005515||GO:0003674||GO:0005488	protein binding||molecular_function||binding	sbi00480||sbi01100	Glutathione metabolism||Metabolic pathways
Soffic_02G0032390-4D	Soffic_02G0032390-4D	Chr02D	91997745	91998873	-	207	protein_coding	- && - && -	-	-	3.62581	8.47e-16	1.23e-13	--	--	--	--	--	--	--	--
Soffic_01G0039930-1P	Soffic_01G0039930-1P	Chr01C	102439706	102440374	-	669	protein_coding	- && sp|Q9FDX6|CP1_ARATH Calcium-binding protein CP1 OS=Arabidopsis thaliana OX=3702 GN=CP1 PE=2 SV=1 && PF13499:EF-hand domain pair|PF00036:EF hand	-	-	-2.33568	8.57e-16	1.24e-13					GO:0005509||GO:0003674||GO:0005488||GO:0046872||GO:0043167||GO:0043169	calcium ion binding||molecular_function||binding||metal ion binding||ion binding||cation binding	sbi04016||sbi04070||sbi04626	MAPK signaling pathway - plant||Phosphatidylinositol signaling system||Plant-pathogen interaction
Soffic_03G0015110-6H	Soffic_03G0015110-6H	Chr03H	44701981	44703892	-	1912	protein_coding	- && sp|Q9XF43|KCS6_ARATH 3-ketoacyl-CoA synthase 6 OS=Arabidopsis thaliana OX=3702 GN=CUT1 PE=1 SV=1 && PF08392:FAE1/Type III polyketide synthase-like protein|PF08541:3-Oxoacyl-[acyl-carrier-protein (ACP)] synthase III C terminal	-	-	1.68729	9.57e-16	1.38e-13	GO:0006633||GO:0008152||GO:0006082||GO:0006629||GO:0006631||GO:0008150||GO:0008610||GO:0009058||GO:0009987||GO:0016053||GO:0019752||GO:0032787||GO:0043436||GO:0044237||GO:0044238||GO:0044249||GO:0044255||GO:0044281||GO:0044283||GO:0046394||GO:0071704||GO:0072330||GO:1901576	fatty acid biosynthetic process||metabolic process||organic acid metabolic process||lipid metabolic process||fatty acid metabolic process||biological_process||lipid biosynthetic process||biosynthetic process||cellular process||organic acid biosynthetic process||carboxylic acid metabolic process||monocarboxylic acid metabolic process||oxoacid metabolic process||cellular metabolic process||primary …	GO:0016020||GO:0005575	membrane||cellular_component	GO:0016747||GO:0016746||GO:0003674||GO:0003824||GO:0016740	transferase activity, transferring acyl groups other than amino-acyl groups||transferase activity, transferring acyl groups||molecular_function||catalytic activity||transferase activity	sbi00062||sbi01100||sbi01110||sbi04626	Fatty acid elongation||Metabolic pathways||Biosynthesis of secondary metabolites||Plant-pathogen interaction
Soffic_09G0010160-6G	Soffic_09G0010160-6G	Chr09G	37608822	37612308	-	1721	protein_coding	- && sp|Q6L482|P2C48_ORYSJ Probable protein phosphatase 2C 48 OS=Oryza sativa subsp. japonica OX=39947 GN=Os05g0358500 PE=2 SV=1 && PF00481:Protein phosphatase 2C	-	-	-1.69313	1.12e-15	1.6e-13					GO:0016791||GO:0003674||GO:0003824||GO:0016787||GO:0016788||GO:0042578	phosphatase activity||molecular_function||catalytic activity||hydrolase activity||hydrolase activity, acting on ester bonds||phosphoric ester hydrolase activity	--	--
Soffic_02G0031080-2B	Soffic_02G0031080-2B	Chr02B	88072928	88074023	+	997	protein_coding	- && sp|P27523|CB23_HORVU Chlorophyll a-b binding protein of LHCII type III, chloroplastic OS=Hordeum vulgare OX=4513 GN=LHBC PE=2 SV=1 && PF00504:Chlorophyll A-B binding protein	-	-	-1.17122	1.13e-15	1.61e-13	--	--	--	--	--	--	sbi00196||sbi01100	Photosynthesis - antenna proteins||Metabolic pathways
Soffic_03G0019580-1P_1	Soffic.03G0019580-1P	Chr03E	57147026	57162206	-	1991	protein_coding	- && sp|P40880|CAHC_HORVU Carbonic anhydrase, chloroplastic OS=Hordeum vulgare OX=4513 PE=2 SV=1 && PF00484:Carbonic anhydrase	-	-	-1.74096	1.22e-15	1.73e-13					GO:0004089||GO:0008270||GO:0003674||GO:0003824||GO:0016829||GO:0016835||GO:0016836||GO:0005488||GO:0046872||GO:0043167||GO:0043169||GO:0046914	carbonate dehydratase activity||zinc ion binding||molecular_function||catalytic activity||lyase activity||carbon-oxygen lyase activity||hydro-lyase activity||binding||metal ion binding||ion binding||cation binding||transition metal ion binding	sbi00910||sbi01100	Nitrogen metabolism||Metabolic pathways
Soffic_05G0020310-6G	Soffic_05G0020310-6G	Chr05G	78929236	78930126	-	891	protein_coding	- && sp|P42736|RAP23_ARATH Ethylene-responsive transcription factor RAP2-3 OS=Arabidopsis thaliana OX=3702 GN=RAP2-3 PE=1 SV=2 && PF00847:AP2 domain	AP2/ERF-ERF	AP2/ERF->AP2/ERF-ERF	1.29854	1.24e-15	1.77e-13	GO:0006355||GO:0008152||GO:0006139||GO:0006351||GO:0006725||GO:0006807||GO:0008150||GO:0009058||GO:0009059||GO:0009889||GO:0009987||GO:0010467||GO:0010468||GO:0010556||GO:0016070||GO:0018130||GO:0019219||GO:0019222||GO:0019438||GO:0031323||GO:0031326||GO:0032774||GO:0034641||GO:0034645||GO:0034654||GO:0043170||GO:0044237||GO:0044238||GO:0044249||GO:0044260||GO:0044271||GO:0046483||GO:0050789||GO:…	regulation of transcription, DNA-templated||metabolic process||nucleobase-containing compound metabolic process||transcription, DNA-templated||cellular aromatic compound metabolic process||nitrogen compound metabolic process||biological_process||biosynthetic process||macromolecule biosynthetic process||regulation of biosynthetic process||cellular process||gene expression||regulation of gene expre…			GO:0003677||GO:0003700||GO:0003674||GO:0003676||GO:0005488||GO:0097159||GO:1901363||GO:0140110	DNA binding||DNA binding transcription factor activity||molecular_function||nucleic acid binding||binding||organic cyclic compound binding||heterocyclic compound binding||transcription regulator activity	--	--
Soffic_04G0023160-2B	Soffic_04G0023160-2B	Chr04B	66607033	66609215	-	2183	protein_coding	- && sp|Q9SKT1|ERF53_ARATH Ethylene-responsive transcription factor ERF053 OS=Arabidopsis thaliana OX=3702 GN=ERF053 PE=1 SV=1 && PF00847:AP2 domain	AP2/ERF-ERF	AP2/ERF->AP2/ERF-ERF	-1.67387	1.27e-15	1.8e-13	GO:0006355||GO:0008152||GO:0006139||GO:0006351||GO:0006725||GO:0006807||GO:0008150||GO:0009058||GO:0009059||GO:0009889||GO:0009987||GO:0010467||GO:0010468||GO:0010556||GO:0016070||GO:0018130||GO:0019219||GO:0019222||GO:0019438||GO:0031323||GO:0031326||GO:0032774||GO:0034641||GO:0034645||GO:0034654||GO:0043170||GO:0044237||GO:0044238||GO:0044249||GO:0044260||GO:0044271||GO:0046483||GO:0050789||GO:…	regulation of transcription, DNA-templated||metabolic process||nucleobase-containing compound metabolic process||transcription, DNA-templated||cellular aromatic compound metabolic process||nitrogen compound metabolic process||biological_process||biosynthetic process||macromolecule biosynthetic process||regulation of biosynthetic process||cellular process||gene expression||regulation of gene expre…			GO:0003700||GO:0003677||GO:0003674||GO:0140110||GO:0003676||GO:0005488||GO:0097159||GO:1901363	DNA binding transcription factor activity||DNA binding||molecular_function||transcription regulator activity||nucleic acid binding||binding||organic cyclic compound binding||heterocyclic compound binding	--	--
Soffic_05G0000040-7G	Soffic_05G0000040-7G	Chr05G	1122813	1125945	+	1041	protein_coding	- && sp|Q2QZJ8|JAMYB_ORYSJ Transcription factor JAMYB OS=Oryza sativa subsp. japonica OX=39947 GN=JAMYB PE=2 SV=1 && PF00249:Myb-like DNA-binding domain	MYB	MYB->MYB	-1.24402	1.53e-15	2.16e-13	--	--	--	--	--	--	--	--
Soffic_01G0014940-2C	Soffic_01G0014940-2C	Chr01C	31465697	31466296	+	600	protein_coding	- && - && PF05678:VQ motif	-	-	-1.03714	1.56e-15	2.19e-13	--	--	--	--	--	--	--	--
Soffic_02G0021240-8H	Soffic_02G0021240-8H	Chr02H	68843121	68845769	+	1692	protein_coding	- && sp|Q8S9J6|ASPA_ARATH Aspartyl protease family protein At5g10770 OS=Arabidopsis thaliana OX=3702 GN=At5g10770 PE=2 SV=1 && PF14541:Xylanase inhibitor C-terminal|PF14543:Xylanase inhibitor N-terminal	-	-	1.89703	1.75e-15	2.46e-13	--	--	--	--	--	--	--	--
Soffic_02G0005070-1A	Soffic_02G0005070-1A	Chr02A	14708637	14710762	+	1538	protein_coding	- && sp|Q94BS2|MET1_ARATH Protein MET1, chloroplastic OS=Arabidopsis thaliana OX=3702 GN=MET1 PE=1 SV=1 && PF13432:Tetratricopeptide repeat	-	-	-2.03928	1.82e-15	2.54e-13					GO:0005515||GO:0003674||GO:0005488	protein binding||molecular_function||binding	--	--
Soffic_08G0018330-1A	Soffic_08G0018330-1A	Chr08A	56381655	56382717	+	987	protein_coding	- && sp|P49310|GRP1_SINAL Glycine-rich RNA-binding protein GRP1A OS=Sinapis alba OX=3728 PE=2 SV=1 && PF00076:RNA recognition motif. (a.k.a. RRM, RBD, or RNP domain)	-	-	1.3488	1.94e-15	2.71e-13					GO:0003676||GO:0003674||GO:0005488||GO:0097159||GO:1901363	nucleic acid binding||molecular_function||binding||organic cyclic compound binding||heterocyclic compound binding	--	--
LAp_01E0032520	LAp_01E0032520	Chr01E	86225538	86227568	+	1543	protein_coding	- && - && PF04640:PLATZ transcription factor	PLATZ	PLATZ	-1.16589	1.96e-15	2.72e-13	--	--	--	--	--	--	--	--
Soffic_03G0014880-6G	Soffic_03G0014880-6G	Chr03G	43440143	43441504	+	1362	protein_coding	- && sp|Q8S3D2|BH087_ARATH Transcription factor bHLH87 OS=Arabidopsis thaliana OX=3702 GN=BHLH87 PE=1 SV=1 && -	bHLH	bHLH	1.457	1.96e-15	2.72e-13					GO:0046983||GO:0005515||GO:0003674||GO:0005488	protein dimerization activity||protein binding||molecular_function||binding	--	--
Soffic_06G0008960-3C	Soffic_06G0008960-3C	Chr06C	34934223	34936094	+	1534	protein_coding	- && sp|P09315|G3PA_MAIZE Glyceraldehyde-3-phosphate dehydrogenase A, chloroplastic OS=Zea mays OX=4577 GN=GAPA PE=2 SV=1 && PF02800:Glyceraldehyde 3-phosphate dehydrogenase, C-terminal domain|PF00044:Glyceraldehyde 3-phosphate dehydrogenase, NAD binding domain	-	-	-2.17452	2.36e-15	3.27e-13	GO:0055114||GO:0008152||GO:0008150	oxidation-reduction process||metabolic process||biological_process			GO:0016620||GO:0051287||GO:0003674||GO:0003824||GO:0016491||GO:0016903||GO:0000166||GO:0005488||GO:0036094||GO:0048037||GO:0050662||GO:0097159||GO:1901265||GO:1901363	oxidoreductase activity, acting on the aldehyde or oxo group of donors, NAD or NADP as acceptor||NAD binding||molecular_function||catalytic activity||oxidoreductase activity||oxidoreductase activity, acting on the aldehyde or oxo group of donors||nucleotide binding||binding||small molecule binding||cofactor binding||coenzyme binding||organic cyclic compound binding||nucleoside phosphate binding||…	sbi00710||sbi01100||sbi01200	Carbon fixation in photosynthetic organisms||Metabolic pathways||Carbon metabolism
Soffic_04G0004970-4G	Soffic_04G0004970-4G	Chr04G	10747862	10749315	-	1327	protein_coding	- && sp|Q6ESR4|DHN1_ORYSJ Dehydrin DHN1 OS=Oryza sativa subsp. japonica OX=39947 GN=DHN1 PE=2 SV=1 && PF00257:Dehydrin	-	-	-1.28291	2.47e-15	3.41e-13	GO:0009415||GO:0001101||GO:0008150||GO:0009628||GO:0010035||GO:0042221||GO:0050896||GO:1901700	response to water||response to acid chemical||biological_process||response to abiotic stimulus||response to inorganic substance||response to chemical||response to stimulus||response to oxygen-containing compound					--	--
Soffic_10G0023020-1P	Soffic_10G0023020-1P	Chr10F	68634474	68637709	-	1308	protein_coding	- && sp|O48832|ERD7_ARATH Protein EARLY-RESPONSIVE TO DEHYDRATION 7, chloroplastic OS=Arabidopsis thaliana OX=3702 GN=ERD7 PE=1 SV=1 && PF06911:Senescence-associated protein	-	-	-1.69467	2.54e-15	3.5e-13	--	--	--	--	--	--	sbi04144	Endocytosis
LAp_04E0025210	LAp_04E0025210	Chr04E	71862007	71862249	-	243	protein_coding	- && - && -	-	-	-1.28801	2.66e-15	3.66e-13	--	--	--	--	--	--	--	--
LAp_02F0028120	LAp_02F0028120	Chr02F	89619985	89621368	-	1384	protein_coding	- && sp|P0C1M0|ATPG_MAIZE ATP synthase subunit gamma, chloroplastic OS=Zea mays OX=4577 PE=1 SV=1 && PF00231:ATP synthase	-	-	-1.34011	2.72e-15	3.73e-13	GO:0015986||GO:0008152||GO:0006139||GO:0006163||GO:0006164||GO:0006725||GO:0006753||GO:0006754||GO:0006793||GO:0006796||GO:0006807||GO:0006810||GO:0006811||GO:0006812||GO:0008150||GO:0009058||GO:0009117||GO:0009123||GO:0009124||GO:0009126||GO:0009127||GO:0009141||GO:0009142||GO:0009144||GO:0009145||GO:0009150||GO:0009152||GO:0009156||GO:0009161||GO:0009165||GO:0009167||GO:0009168||GO:0009199||GO:…	ATP synthesis coupled proton transport||metabolic process||nucleobase-containing compound metabolic process||purine nucleotide metabolic process||purine nucleotide biosynthetic process||cellular aromatic compound metabolic process||nucleoside phosphate metabolic process||ATP biosynthetic process||phosphorus metabolic process||phosphate-containing compound metabolic process||nitrogen compound meta…	GO:0045261||GO:0016469||GO:0005622||GO:0005575||GO:0016020||GO:0005623||GO:0032991||GO:0033178||GO:0044424||GO:0044425||GO:0044464||GO:0045259||GO:0098796	proton-transporting ATP synthase complex, catalytic core F(1)||proton-transporting two-sector ATPase complex||intracellular||cellular_component||membrane||cell||protein-containing complex||proton-transporting two-sector ATPase complex, catalytic domain||intracellular part||membrane part||cell part||proton-transporting ATP synthase complex||membrane protein complex	GO:0046933||GO:0003674||GO:0042623||GO:0003824||GO:0019829||GO:0042626||GO:0017111||GO:0005215||GO:0022857||GO:0016887||GO:0008324||GO:0015075||GO:0015077||GO:0015078||GO:0015318||GO:0015399||GO:0015405||GO:0016462||GO:0016787||GO:0016817||GO:0016818||GO:0022804||GO:0022853||GO:0022890||GO:0042625||GO:0043492||GO:0044769	proton-transporting ATP synthase activity, rotational mechanism||molecular_function||ATPase activity, coupled||catalytic activity||cation-transporting ATPase activity||ATPase activity, coupled to transmembrane movement of substances||nucleoside-triphosphatase activity||transporter activity||transmembrane transporter activity||ATPase activity||cation transmembrane transporter activity||ion transme…	sbi00190||sbi00195||sbi01100	Oxidative phosphorylation||Photosynthesis||Metabolic pathways
Soffic_02G0023500-2G	Soffic_02G0023500-2G	Chr02G	77714676	77715704	-	1029	protein_coding	- && sp|Q8GUW4|DRE1B_ORYSI Dehydration-responsive element-binding protein 1B OS=Oryza sativa subsp. indica OX=39946 GN=DREB1B PE=2 SV=1 && PF00847:AP2 domain	AP2/ERF-ERF	AP2/ERF->AP2/ERF-ERF	1.19133	2.73e-15	3.73e-13	GO:0006355||GO:0008152||GO:0006139||GO:0006351||GO:0006725||GO:0006807||GO:0008150||GO:0009058||GO:0009059||GO:0009889||GO:0009987||GO:0010467||GO:0010468||GO:0010556||GO:0016070||GO:0018130||GO:0019219||GO:0019222||GO:0019438||GO:0031323||GO:0031326||GO:0032774||GO:0034641||GO:0034645||GO:0034654||GO:0043170||GO:0044237||GO:0044238||GO:0044249||GO:0044260||GO:0044271||GO:0046483||GO:0050789||GO:…	regulation of transcription, DNA-templated||metabolic process||nucleobase-containing compound metabolic process||transcription, DNA-templated||cellular aromatic compound metabolic process||nitrogen compound metabolic process||biological_process||biosynthetic process||macromolecule biosynthetic process||regulation of biosynthetic process||cellular process||gene expression||regulation of gene expre…			GO:0003677||GO:0003700||GO:0003674||GO:0003676||GO:0005488||GO:0097159||GO:1901363||GO:0140110	DNA binding||DNA binding transcription factor activity||molecular_function||nucleic acid binding||binding||organic cyclic compound binding||heterocyclic compound binding||transcription regulator activity	--	--
Soffic_01G0035220-1A	Soffic_01G0035220-1A	Chr01A	87219414	87224384	-	1889	protein_coding	- && - && -	-	-	-2.37325	2.74e-15	3.74e-13	--	--	--	--	--	--	--	--
Soffic_02G0028510-1A	Soffic_02G0028510-1A	Chr02A	83521940	83522958	-	312	protein_coding	- && sp|P31862|IBBWP_MAIZE Bowman-Birk type wound-induced proteinase inhibitor WIP1 OS=Zea mays OX=4577 GN=WIP1 PE=2 SV=1 && -	-	-	2.88603	2.84e-15	3.85e-13			GO:0005576||GO:0005575	extracellular region||cellular_component	GO:0004867||GO:0003674||GO:0004857||GO:0004866||GO:0061135||GO:0030414||GO:0030234||GO:0061134||GO:0098772	serine-type endopeptidase inhibitor activity||molecular_function||enzyme inhibitor activity||endopeptidase inhibitor activity||endopeptidase regulator activity||peptidase inhibitor activity||enzyme regulator activity||peptidase regulator activity||molecular function regulator	--	--
Soffic_03G0003200-5E	Soffic_03G0003200-5E	Chr03E	8040064	8045562	+	2176	protein_coding	- && sp|P16243|MAOC_MAIZE NADP-dependent malic enzyme, chloroplastic OS=Zea mays OX=4577 GN=MOD1 PE=1 SV=1 && PF00390:Malic enzyme, N-terminal domain|PF03949:Malic enzyme, NAD binding domain	-	-	-1.19011	2.92e-15	3.95e-13	GO:0055114||GO:0008152||GO:0008150	oxidation-reduction process||metabolic process||biological_process			GO:0004471||GO:0051287||GO:0003674||GO:0003824||GO:0004470||GO:0016491||GO:0016614||GO:0016615||GO:0016616||GO:0000166||GO:0005488||GO:0036094||GO:0048037||GO:0050662||GO:0097159||GO:1901265||GO:1901363	malate dehydrogenase (decarboxylating) (NAD+) activity||NAD binding||molecular_function||catalytic activity||malic enzyme activity||oxidoreductase activity||oxidoreductase activity, acting on CH-OH group of donors||malate dehydrogenase activity||oxidoreductase activity, acting on the CH-OH group of donors, NAD or NADP as acceptor||nucleotide binding||binding||small molecule binding||cofactor bind…	sbi00620||sbi00710||sbi01100||sbi01200	Pyruvate metabolism||Carbon fixation in photosynthetic organisms||Metabolic pathways||Carbon metabolism
Soffic_08G0003760-6G	Soffic_08G0003760-6G	Chr08G	9436292	9437489	+	1198	protein_coding	- && sp|Q9LX31|GUN4C_ARATH Tetrapyrrole-binding protein, chloroplastic OS=Arabidopsis thaliana OX=3702 GN=GUN4 PE=1 SV=1 && PF05419:GUN4-like	-	-	-1.01006	2.92e-15	3.95e-13	--	--	--	--	--	--	--	--
Soffic_01G0005280-2C	Soffic_01G0005280-2C	Chr01C	11084604	11089548	-	2755	protein_coding	- && sp|Q94A08|RFS2_ARATH Probable galactinol--sucrose galactosyltransferase 2 OS=Arabidopsis thaliana OX=3702 GN=RFS2 PE=2 SV=2 && PF05691:Raffinose synthase or seed imbibition protein Sip1	-	-	1.56668	3.06e-15	4.13e-13	--	--	--	--	--	--	sbi00052||sbi01100	Galactose metabolism||Metabolic pathways
LAp_02F0007210	LAp_02F0007210	Chr02F	24151937	24152342	+	294	protein_coding	- && - && PF06522:NADH-ubiquinone reductase complex 1 MLRQ subunit	-	-	-1.34504	3.25e-15	4.37e-13	--	--	--	--	--	--	--	--
Soffic_02G0009030-4F	Soffic_02G0009030-4F	Chr02F	29445880	29451599	-	1782	protein_coding	- && sp|Q94IP1|TCMO_SORBI Trans-cinnamate 4-monooxygenase OS=Sorghum bicolor OX=4558 GN=CYP73A33 PE=1 SV=1 && PF00067:Cytochrome P450	-	-	-1.20646	3.3e-15	4.42e-13	GO:0055114||GO:0008152||GO:0008150	oxidation-reduction process||metabolic process||biological_process			GO:0005506||GO:0016705||GO:0020037||GO:0003674||GO:0005488||GO:0046872||GO:0043167||GO:0043169||GO:0046914||GO:0003824||GO:0016491||GO:0046906||GO:0048037||GO:0097159||GO:1901363	iron ion binding||oxidoreductase activity, acting on paired donors, with incorporation or reduction of molecular oxygen||heme binding||molecular_function||binding||metal ion binding||ion binding||cation binding||transition metal ion binding||catalytic activity||oxidoreductase activity||tetrapyrrole binding||cofactor binding||organic cyclic compound binding||heterocyclic compound binding	sbi00130||sbi00940||sbi00941||sbi00945||sbi01100||sbi01110	Ubiquinone and other terpenoid-quinone biosynthesis||Phenylpropanoid biosynthesis||Flavonoid biosynthesis||Stilbenoid, diarylheptanoid and gingerol biosynthesis||Metabolic pathways||Biosynthesis of secondary metabolites
Soffic_04G0016330-9P	Soffic_04G0016330-9P	Chr04H	56487001	56490940	+	2109	protein_coding	- && sp|Q6Z2T8|SSY22_ORYSJ Soluble starch synthase 2-2, chloroplastic/amyloplastic OS=Oryza sativa subsp. japonica OX=39947 GN=SSII-2 PE=2 SV=2 && PF08323:Starch synthase catalytic domain|PF00534:Glycosyl transferases group 1	-	-	-2.28909	3.4e-15	4.54e-13	--	--	--	--	--	--	sbi00500||sbi01100||sbi01110	Starch and sucrose metabolism||Metabolic pathways||Biosynthesis of secondary metabolites
LAp_03D0024640	LAp_03D0024640	Chr03D	67217129	67220696	-	1022	protein_coding	- && sp|P16273|PRPX_HORVU Pathogen-related protein OS=Hordeum vulgare OX=4513 PE=2 SV=2 && -	-	-	1.77325	3.63e-15	4.85e-13	--	--	--	--	--	--	--	--
Soffic_03G0020770-3F	Soffic_03G0020770-3F	Chr03F	61598737	61604944	-	1195	protein_coding	- && sp|P40880|CAHC_HORVU Carbonic anhydrase, chloroplastic OS=Hordeum vulgare OX=4513 PE=2 SV=1 && PF00484:Carbonic anhydrase	-	-	-1.86801	3.67e-15	4.89e-13					GO:0004089||GO:0008270||GO:0003674||GO:0003824||GO:0016829||GO:0016835||GO:0016836||GO:0005488||GO:0046872||GO:0043167||GO:0043169||GO:0046914	carbonate dehydratase activity||zinc ion binding||molecular_function||catalytic activity||lyase activity||carbon-oxygen lyase activity||hydro-lyase activity||binding||metal ion binding||ion binding||cation binding||transition metal ion binding	sbi00910||sbi01100	Nitrogen metabolism||Metabolic pathways
Soffic_03G0003260-4D	Soffic_03G0003260-4D	Chr03D	7917481	7919409	+	1929	protein_coding	- && sp|Q9FU27|C3H2_ORYSJ Zinc finger CCCH domain-containing protein 2 OS=Oryza sativa subsp. japonica OX=39947 GN=Os01g0192000 PE=2 SV=1 && PF00642:Zinc finger C-x8-C-x5-C-x3-H type (and similar)	C3H	C3H	1.69918	3.72e-15	4.94e-13					GO:0046872||GO:0003674||GO:0005488||GO:0043167||GO:0043169	metal ion binding||molecular_function||binding||ion binding||cation binding	--	--
LAp_04G0019090	LAp_04G0019090	Chr04G	54663244	54666321	+	2644	protein_coding	- && sp|B6SXF8|MOC2A_MAIZE Molybdopterin synthase sulfur carrier subunit OS=Zea mays OX=4577 GN=VP15 PE=2 SV=1 && PF02597:ThiS family	-	-	-1.85989	3.97e-15	5.25e-13	--	--	--	--	--	--	sbi04122	Sulfur relay system
LAp_03H0038790	LAp_03H0038790	Chr03H	94487876	94488900	+	898	protein_coding	- && sp|Q941Y8|NQR2_ORYSJ Probable NADPH:quinone oxidoreductase 2 OS=Oryza sativa subsp. japonica OX=39947 GN=Os01g0954000 PE=2 SV=1 && PF03358:NADPH-dependent FMN reductase	-	-	-2.67208	4.03e-15	5.32e-13					GO:0016491||GO:0003674||GO:0003824	oxidoreductase activity||molecular_function||catalytic activity	--	--
Soffic_09G0008070-1A	Soffic_09G0008070-1A	Chr09A	23873834	23877317	+	1243	protein_coding	- && sp|Q9ATL5|TIP42_MAIZE Aquaporin TIP4-2 OS=Zea mays OX=4577 GN=TIP4-2 PE=2 SV=1 && PF00230:Major intrinsic protein	-	-	2.48867	4.12e-15	5.42e-13	GO:0055085||GO:0006810||GO:0008150||GO:0051179||GO:0051234	transmembrane transport||transport||biological_process||localization||establishment of localization	GO:0016020||GO:0005575	membrane||cellular_component	GO:0015267||GO:0003674||GO:0005215||GO:0022857||GO:0022803	channel activity||molecular_function||transporter activity||transmembrane transporter activity||passive transmembrane transporter activity	--	--
Soffic_07G0014580-1A	Soffic_07G0014580-1A	Chr07A	47287004	47288829	+	1100	protein_coding	- && sp|F4HV65|DRMH4_ARATH Dormancy-associated protein homolog 4 OS=Arabidopsis thaliana OX=3702 GN=At1g54070 PE=3 SV=1 && PF05564:Dormancy/auxin associated protein	-	-	1.28534	4.15e-15	5.46e-13	--	--	--	--	--	--	--	--
Soffic_02G0003420-4F	Soffic_02G0003420-4F	Chr02F	12185112	12186825	-	1714	protein_coding	- && sp|Q8W1W9|5MAT1_SALSN Malonyl-coenzyme:anthocyanin 5-O-glucoside-6'''-O-malonyltransferase OS=Salvia splendens OX=180675 GN=5MAT1 PE=1 SV=1 && PF02458:Transferase family	-	-	-1.4132	5.34e-15	6.98e-13					GO:0016747||GO:0003674||GO:0003824||GO:0016740||GO:0016746	transferase activity, transferring acyl groups other than amino-acyl groups||molecular_function||catalytic activity||transferase activity||transferase activity, transferring acyl groups	--	--
LAp_03G0008470	LAp_03G0008470	Chr03G	19563784	19564539	-	756	protein_coding	- && - && -	-	-	1.50573	5.42e-15	7.07e-13	--	--	--	--	--	--	--	--
LAp_00057990	LAp_00057990	utg004712l_251000_260999	607	4645	+	3352	protein_coding	- && sp|P93527|PHYB_SORBI Phytochrome B OS=Sorghum bicolor OX=4558 GN=PHYB PE=1 SV=3 && PF00989:PAS fold|PF08446:PAS fold|PF00512:His Kinase A (phospho-acceptor) domain|PF00360:Phytochrome region|PF01590:GAF domain	-	-	1.16839	5.61e-15	7.3e-13	GO:0006355||GO:0007165||GO:0009584||GO:0018298||GO:0008152||GO:0006139||GO:0006351||GO:0006725||GO:0006807||GO:0008150||GO:0009058||GO:0009059||GO:0009889||GO:0009987||GO:0010467||GO:0010468||GO:0010556||GO:0016070||GO:0018130||GO:0019219||GO:0019222||GO:0019438||GO:0031323||GO:0031326||GO:0032774||GO:0034641||GO:0034645||GO:0034654||GO:0043170||GO:0044237||GO:0044238||GO:0044249||GO:0044260||GO:…	regulation of transcription, DNA-templated||signal transduction||detection of visible light||protein-chromophore linkage||metabolic process||nucleobase-containing compound metabolic process||transcription, DNA-templated||cellular aromatic compound metabolic process||nitrogen compound metabolic process||biological_process||biosynthetic process||macromolecule biosynthetic process||regulation of bio…			GO:0000155||GO:0005515||GO:0003674||GO:0003824||GO:0004672||GO:0004673||GO:0004871||GO:0038023||GO:0016301||GO:0016740||GO:0016772||GO:0016773||GO:0016775||GO:0060089||GO:0140096||GO:0005488	phosphorelay sensor kinase activity||protein binding||molecular_function||catalytic activity||protein kinase activity||protein histidine kinase activity||signal transducer activity||signaling receptor activity||kinase activity||transferase activity||transferase activity, transferring phosphorus-containing groups||phosphotransferase activity, alcohol group as acceptor||phosphotransferase activity,…	sbi04712	Circadian rhythm - plant
Soffic_01G0038620-2B	Soffic_01G0038620-2B	Chr01B	100079485	100082404	+	1580	protein_coding	- && sp|P48621|FAD3C_SOYBN Omega-3 fatty acid desaturase, chloroplastic OS=Glycine max OX=3847 GN=FAD7 PE=2 SV=1 && PF11960:Domain of unknown function (DUF3474)|PF00487:Fatty acid desaturase	-	-	-1.93858	5.69e-15	7.39e-13	GO:0055114||GO:0006629||GO:0008152||GO:0008150||GO:0044238||GO:0071704	oxidation-reduction process||lipid metabolic process||metabolic process||biological_process||primary metabolic process||organic substance metabolic process			GO:0016717||GO:0003674||GO:0003824||GO:0016491||GO:0016705	oxidoreductase activity, acting on paired donors, with oxidation of a pair of donors resulting in the reduction of molecular oxygen to two molecules of water||molecular_function||catalytic activity||oxidoreductase activity||oxidoreductase activity, acting on paired donors, with incorporation or reduction of molecular oxygen	--	--
LAp_08C0016760	LAp_08C0016760	Chr08C	52904150	52911025	-	5827	protein_coding	- && sp|Q9LRR4|R13L1_ARATH Putative disease resistance RPP13-like protein 1 OS=Arabidopsis thaliana OX=3702 GN=RPPL1 PE=3 SV=1 && PF00931:NB-ARC domain	-	-	1.96057	5.97e-15	7.73e-13					GO:0043531||GO:0000166||GO:0003674||GO:0005488||GO:0017076||GO:0030554||GO:0032553||GO:0032555||GO:0032559||GO:0036094||GO:0043167||GO:0043168||GO:0097159||GO:0097367||GO:1901265||GO:1901363	ADP binding||nucleotide binding||molecular_function||binding||purine nucleotide binding||adenyl nucleotide binding||ribonucleotide binding||purine ribonucleotide binding||adenyl ribonucleotide binding||small molecule binding||ion binding||anion binding||organic cyclic compound binding||carbohydrate derivative binding||nucleoside phosphate binding||heterocyclic compound binding	--	--
Soffic_04G0025520-4P	Soffic_04G0025520-4P	Chr04G	68219933	68221032	+	1100	protein_coding	- && sp|A2XWL6|DRE1E_ORYSI Dehydration-responsive element-binding protein 1E OS=Oryza sativa subsp. indica OX=39946 GN=DREB1E PE=3 SV=1 && PF00847:AP2 domain	AP2/ERF-ERF	AP2/ERF->AP2/ERF-ERF	1.56146	6.15e-15	7.94e-13	GO:0006355||GO:0008152||GO:0006139||GO:0006351||GO:0006725||GO:0006807||GO:0008150||GO:0009058||GO:0009059||GO:0009889||GO:0009987||GO:0010467||GO:0010468||GO:0010556||GO:0016070||GO:0018130||GO:0019219||GO:0019222||GO:0019438||GO:0031323||GO:0031326||GO:0032774||GO:0034641||GO:0034645||GO:0034654||GO:0043170||GO:0044237||GO:0044238||GO:0044249||GO:0044260||GO:0044271||GO:0046483||GO:0050789||GO:…	regulation of transcription, DNA-templated||metabolic process||nucleobase-containing compound metabolic process||transcription, DNA-templated||cellular aromatic compound metabolic process||nitrogen compound metabolic process||biological_process||biosynthetic process||macromolecule biosynthetic process||regulation of biosynthetic process||cellular process||gene expression||regulation of gene expre…			GO:0003700||GO:0003677||GO:0003674||GO:0140110||GO:0003676||GO:0005488||GO:0097159||GO:1901363	DNA binding transcription factor activity||DNA binding||molecular_function||transcription regulator activity||nucleic acid binding||binding||organic cyclic compound binding||heterocyclic compound binding	--	--
Soffic_04G0030720-1A	Soffic_04G0030720-1A	Chr04A	80058674	80061124	-	2280	protein_coding	- && sp|Q06572|AVP_HORVU Pyrophosphate-energized vacuolar membrane proton pump OS=Hordeum vulgare OX=4513 PE=2 SV=2 && PF03030:Inorganic H+ pyrophosphatase	-	-	1.60294	6.3e-15	8.11e-13	GO:1902600||GO:0006810||GO:0006811||GO:0006812||GO:0008150||GO:0015672||GO:0034220||GO:0051179||GO:0051234||GO:0055085||GO:0098655||GO:0098660||GO:0098662	proton transmembrane transport||transport||ion transport||cation transport||biological_process||monovalent inorganic cation transport||ion transmembrane transport||localization||establishment of localization||transmembrane transport||cation transmembrane transport||inorganic ion transmembrane transport||inorganic cation transmembrane transport	GO:0016020||GO:0005575	membrane||cellular_component	GO:0004427||GO:0009678||GO:0003674||GO:0003824||GO:0016462||GO:0016787||GO:0016817||GO:0016818||GO:0005215||GO:0022857||GO:0015399||GO:0015405||GO:0022804	inorganic diphosphatase activity||hydrogen-translocating pyrophosphatase activity||molecular_function||catalytic activity||pyrophosphatase activity||hydrolase activity||hydrolase activity, acting on acid anhydrides||hydrolase activity, acting on acid anhydrides, in phosphorus-containing anhydrides||transporter activity||transmembrane transporter activity||primary active transmembrane transporter …	--	--
Soffic_01G0002600-3C	Soffic_01G0002600-3C	Chr01C	5946810	5948441	+	1326	protein_coding	- && sp|Q9SEE4|PIRL_SOLLC Pirin-like protein OS=Solanum lycopersicum OX=4081 PE=2 SV=1 && PF05726:Pirin C-terminal cupin domain|PF02678:Pirin	-	-	-1.51623	6.42e-15	8.22e-13	--	--	--	--	--	--	--	--
Soffic_06G0013980-1A	Soffic_06G0013980-1A	Chr06A	43865366	43866214	+	726	protein_coding	- && sp|Q9FRV4|NAC54_ARATH Protein CUP-SHAPED COTYLEDON 1 OS=Arabidopsis thaliana OX=3702 GN=NAC054 PE=1 SV=1 && PF02365:No apical meristem (NAM) protein	NAC	NAC	1.80671	6.69e-15	8.55e-13	GO:0006355||GO:0008152||GO:0006139||GO:0006351||GO:0006725||GO:0006807||GO:0008150||GO:0009058||GO:0009059||GO:0009889||GO:0009987||GO:0010467||GO:0010468||GO:0010556||GO:0016070||GO:0018130||GO:0019219||GO:0019222||GO:0019438||GO:0031323||GO:0031326||GO:0032774||GO:0034641||GO:0034645||GO:0034654||GO:0043170||GO:0044237||GO:0044238||GO:0044249||GO:0044260||GO:0044271||GO:0046483||GO:0050789||GO:…	regulation of transcription, DNA-templated||metabolic process||nucleobase-containing compound metabolic process||transcription, DNA-templated||cellular aromatic compound metabolic process||nitrogen compound metabolic process||biological_process||biosynthetic process||macromolecule biosynthetic process||regulation of biosynthetic process||cellular process||gene expression||regulation of gene expre…			GO:0003677||GO:0003674||GO:0003676||GO:0005488||GO:0097159||GO:1901363	DNA binding||molecular_function||nucleic acid binding||binding||organic cyclic compound binding||heterocyclic compound binding	--	--
LAp_03H0017560	LAp_03H0017560	Chr03H	51584100	51588026	-	947	protein_coding	- && sp|Q5ZC82|LOG_ORYSJ Cytokinin riboside 5'-monophosphate phosphoribohydrolase LOG OS=Oryza sativa subsp. japonica OX=39947 GN=LOG PE=1 SV=1 && PF03641:Possible lysine decarboxylase	-	-	-1.65187	6.86e-15	8.74e-13	--	--	--	--	--	--	--	--
Soffic_04G0026760-1A	Soffic_04G0026760-1A	Chr04A	72098864	72100738	+	1095	protein_coding	- && sp|Q07300|ATPD_SORBI ATP synthase delta chain, chloroplastic OS=Sorghum bicolor OX=4558 GN=ATPD PE=2 SV=1 && PF00213:ATP synthase delta (OSCP) subunit	-	-	-1.20657	7.36e-15	9.36e-13	GO:0015986||GO:0008152||GO:0006139||GO:0006163||GO:0006164||GO:0006725||GO:0006753||GO:0006754||GO:0006793||GO:0006796||GO:0006807||GO:0006810||GO:0006811||GO:0006812||GO:0008150||GO:0009058||GO:0009117||GO:0009123||GO:0009124||GO:0009126||GO:0009127||GO:0009141||GO:0009142||GO:0009144||GO:0009145||GO:0009150||GO:0009152||GO:0009156||GO:0009161||GO:0009165||GO:0009167||GO:0009168||GO:0009199||GO:…	ATP synthesis coupled proton transport||metabolic process||nucleobase-containing compound metabolic process||purine nucleotide metabolic process||purine nucleotide biosynthetic process||cellular aromatic compound metabolic process||nucleoside phosphate metabolic process||ATP biosynthetic process||phosphorus metabolic process||phosphate-containing compound metabolic process||nitrogen compound meta…			GO:0046933||GO:0003674||GO:0042623||GO:0003824||GO:0019829||GO:0042626||GO:0017111||GO:0005215||GO:0022857||GO:0016887||GO:0008324||GO:0015075||GO:0015077||GO:0015078||GO:0015318||GO:0015399||GO:0015405||GO:0016462||GO:0016787||GO:0016817||GO:0016818||GO:0022804||GO:0022853||GO:0022890||GO:0042625||GO:0043492||GO:0044769	proton-transporting ATP synthase activity, rotational mechanism||molecular_function||ATPase activity, coupled||catalytic activity||cation-transporting ATPase activity||ATPase activity, coupled to transmembrane movement of substances||nucleoside-triphosphatase activity||transporter activity||transmembrane transporter activity||ATPase activity||cation transmembrane transporter activity||ion transme…	sbi00190||sbi00195||sbi01100	Oxidative phosphorylation||Photosynthesis||Metabolic pathways
Soffic_03G0006900-1A	Soffic_03G0006900-1A	Chr03A	16206365	16210793	-	945	protein_coding	- && sp|Q9LGB4|SPCS3_ORYSJ Probable signal peptidase complex subunit 3 OS=Oryza sativa subsp. japonica OX=39947 GN=Os01g0131800 PE=3 SV=2 && PF04573:Signal peptidase subunit	-	-	2.5033	7.46e-15	9.46e-13	GO:0006465||GO:0008152||GO:0006508||GO:0016485||GO:0006518||GO:0006807||GO:0008150||GO:0009987||GO:0010467||GO:0019538||GO:0034641||GO:0043170||GO:0043603||GO:0044237||GO:0044238||GO:0044260||GO:0044267||GO:0051604||GO:0071704||GO:1901564	signal peptide processing||metabolic process||proteolysis||protein processing||peptide metabolic process||nitrogen compound metabolic process||biological_process||cellular process||gene expression||protein metabolic process||cellular nitrogen compound metabolic process||macromolecule metabolic process||cellular amide metabolic process||cellular metabolic process||primary metabolic process||cellul…	GO:0005787||GO:0016021||GO:0005622||GO:0005575||GO:0016020||GO:0005623||GO:0005737||GO:0005783||GO:0005789||GO:0043231||GO:0012505||GO:0031984||GO:0032991||GO:0042175||GO:0043226||GO:0043227||GO:0043229||GO:0044422||GO:0044424||GO:0044425||GO:0044432||GO:0044444||GO:0044446||GO:0044464||GO:0098796||GO:0098827||GO:1902494||GO:1905368||GO:0031224	signal peptidase complex||integral component of membrane||intracellular||cellular_component||membrane||cell||cytoplasm||endoplasmic reticulum||endoplasmic reticulum membrane||intracellular membrane-bounded organelle||endomembrane system||organelle subcompartment||protein-containing complex||nuclear outer membrane-endoplasmic reticulum membrane network||organelle||membrane-bounded organelle||intra…			sbi03060	Protein export
Soffic_03G0026000-3C	Soffic_03G0026000-3C	Chr03C	69043038	69046881	-	1277	protein_coding	- && sp|B4FNK8|CM1_MAIZE Chorismate mutase 1, chloroplastic OS=Zea mays OX=4577 GN=CM1 PE=1 SV=1 && -	-	-	-1.62032	8.74e-15	1.11e-12	GO:0046417||GO:0008152||GO:0006082||GO:0008150||GO:0009987||GO:0019752||GO:0043436||GO:0043648||GO:0044237||GO:0044281||GO:0071704	chorismate metabolic process||metabolic process||organic acid metabolic process||biological_process||cellular process||carboxylic acid metabolic process||oxoacid metabolic process||dicarboxylic acid metabolic process||cellular metabolic process||small molecule metabolic process||organic substance metabolic process					sbi00400||sbi01100||sbi01110||sbi01230	Phenylalanine, tyrosine and tryptophan biosynthesis||Metabolic pathways||Biosynthesis of secondary metabolites||Biosynthesis of amino acids
Soffic_02G0005030-6G	Soffic_02G0005030-6G	Chr02G	16703349	16704681	+	1031	protein_coding	- && - && -	-	-	-1.67431	9.02e-15	1.14e-12	--	--	--	--	--	--	--	--
Soffic_02G0014020-3E	Soffic_02G0014020-3E	Chr02E	52511274	52520528	-	3174	protein_coding	- && sp|C0LGE0|Y1765_ARATH Probable LRR receptor-like serine/threonine-protein kinase At1g07650 OS=Arabidopsis thaliana OX=3702 GN=At1g07650 PE=1 SV=1 && PF07714:Protein tyrosine and serine/threonine kinase|PF11721:Malectin domain	-	-	-1.7193	9.58e-15	1.21e-12	GO:0006468||GO:0008152||GO:0006464||GO:0006793||GO:0006796||GO:0006807||GO:0008150||GO:0009987||GO:0016310||GO:0019538||GO:0036211||GO:0043170||GO:0043412||GO:0044237||GO:0044238||GO:0044260||GO:0044267||GO:0071704||GO:1901564	protein phosphorylation||metabolic process||cellular protein modification process||phosphorus metabolic process||phosphate-containing compound metabolic process||nitrogen compound metabolic process||biological_process||cellular process||phosphorylation||protein metabolic process||protein modification process||macromolecule metabolic process||macromolecule modification||cellular metabolic process|…			GO:0004672||GO:0003674||GO:0003824||GO:0016301||GO:0016740||GO:0016772||GO:0016773||GO:0140096	protein kinase activity||molecular_function||catalytic activity||kinase activity||transferase activity||transferase activity, transferring phosphorus-containing groups||phosphotransferase activity, alcohol group as acceptor||catalytic activity, acting on a protein	--	--
Soffic_01G0033920-2B	Soffic_01G0033920-2B	Chr01B	89507858	89517814	+	2043	protein_coding	- && sp|Q8GZ38|UNE10_ARATH Transcription factor UNE10 OS=Arabidopsis thaliana OX=3702 GN=UNE10 PE=2 SV=1 && PF00010:Helix-loop-helix DNA-binding domain	bHLH	bHLH	-1.48666	9.93e-15	1.25e-12					GO:0046983||GO:0005515||GO:0003674||GO:0005488	protein dimerization activity||protein binding||molecular_function||binding	--	--
LAp_01G0045930	LAp_01G0045930	Chr01G	123936052	123940362	-	1892	protein_coding	- && sp|P53684|CDPK7_ORYSJ Calcium-dependent protein kinase 7 OS=Oryza sativa subsp. japonica OX=39947 GN=CPK7 PE=2 SV=2 && PF13499:EF-hand domain pair|PF00069:Protein kinase domain	-	-	-3.41717	1.01e-14	1.27e-12	GO:0006468||GO:0008152||GO:0006464||GO:0006793||GO:0006796||GO:0006807||GO:0008150||GO:0009987||GO:0016310||GO:0019538||GO:0036211||GO:0043170||GO:0043412||GO:0044237||GO:0044238||GO:0044260||GO:0044267||GO:0071704||GO:1901564	protein phosphorylation||metabolic process||cellular protein modification process||phosphorus metabolic process||phosphate-containing compound metabolic process||nitrogen compound metabolic process||biological_process||cellular process||phosphorylation||protein metabolic process||protein modification process||macromolecule metabolic process||macromolecule modification||cellular metabolic process|…			GO:0005509||GO:0004672||GO:0005524||GO:0003674||GO:0005488||GO:0046872||GO:0043167||GO:0043169||GO:0003824||GO:0016301||GO:0016740||GO:0016772||GO:0016773||GO:0140096||GO:0000166||GO:0008144||GO:0017076||GO:0030554||GO:0032553||GO:0032555||GO:0032559||GO:0035639||GO:0036094||GO:0043168||GO:0097159||GO:0097367||GO:1901265||GO:1901363	calcium ion binding||protein kinase activity||ATP binding||molecular_function||binding||metal ion binding||ion binding||cation binding||catalytic activity||kinase activity||transferase activity||transferase activity, transferring phosphorus-containing groups||phosphotransferase activity, alcohol group as acceptor||catalytic activity, acting on a protein||nucleotide binding||drug binding||purine n…	sbi04626	Plant-pathogen interaction
Soffic_03G0005280-1A	Soffic_03G0005280-1A	Chr03A	12492450	12497557	+	2070	protein_coding	- && sp|Q9ZQF9|MBR1_ARATH E3 ubiquitin-protein ligase MBR1 OS=Arabidopsis thaliana OX=3702 GN=MBR1 PE=1 SV=1 && PF13639:Ring finger domain	-	-	-1.10073	1.04e-14	1.3e-12	--	--	--	--	--	--	--	--
Soffic_01G0016760-2B	Soffic_01G0016760-2B	Chr01B	36838322	36842037	-	1902	protein_coding	- && sp|O80970|NPY2_ARATH BTB/POZ domain-containing protein NPY2 OS=Arabidopsis thaliana OX=3702 GN=NPY2 PE=2 SV=1 && PF00651:BTB/POZ domain|PF03000:NPH3 family	-	-	1.38657	1.12e-14	1.4e-12					GO:0005515||GO:0003674||GO:0005488	protein binding||molecular_function||binding	--	--
LAp_00040670	LAp_00040670	utg002078l_690000_695999	3812	5695	-	864	protein_coding	- && sp|Q9C9G4|ENDO2_ARATH Endonuclease 2 OS=Arabidopsis thaliana OX=3702 GN=ENDO2 PE=1 SV=1 && PF02265:S1/P1 Nuclease	-	-	2.01721	1.19e-14	1.48e-12	GO:0006308||GO:0008152||GO:0006139||GO:0006259||GO:0006725||GO:0006807||GO:0008150||GO:0009056||GO:0009057||GO:0009987||GO:0019439||GO:0034641||GO:0034655||GO:0043170||GO:0044237||GO:0044238||GO:0044248||GO:0044260||GO:0044265||GO:0044270||GO:0046483||GO:0046700||GO:0071704||GO:0090304||GO:1901360||GO:1901361||GO:1901575	DNA catabolic process||metabolic process||nucleobase-containing compound metabolic process||DNA metabolic process||cellular aromatic compound metabolic process||nitrogen compound metabolic process||biological_process||catabolic process||macromolecule catabolic process||cellular process||aromatic compound catabolic process||cellular nitrogen compound metabolic process||nucleobase-containing compou…			GO:0003676||GO:0004519||GO:0016788||GO:0003674||GO:0005488||GO:0097159||GO:1901363||GO:0003824||GO:0004518||GO:0016787	nucleic acid binding||endonuclease activity||hydrolase activity, acting on ester bonds||molecular_function||binding||organic cyclic compound binding||heterocyclic compound binding||catalytic activity||nuclease activity||hydrolase activity	--	--
Soffic_02G0030270-4D	Soffic_02G0030270-4D	Chr02D	87117350	87120068	-	2159	protein_coding	- && sp|Q6Z401|MST6_ORYSJ Sugar transport protein MST6 OS=Oryza sativa subsp. japonica OX=39947 GN=MST6 PE=1 SV=1 && PF00083:Sugar (and other) transporter	-	-	-1.29684	1.27e-14	1.57e-12	GO:0055085||GO:0006810||GO:0008150||GO:0051179||GO:0051234	transmembrane transport||transport||biological_process||localization||establishment of localization	GO:0016021||GO:0005575||GO:0016020||GO:0031224||GO:0044425	integral component of membrane||cellular_component||membrane||intrinsic component of membrane||membrane part	GO:0022857||GO:0003674||GO:0005215	transmembrane transporter activity||molecular_function||transporter activity	--	--
Soffic_10G0006400-2F	Soffic_10G0006400-2F	Chr10F	16059396	16060898	-	1113	protein_coding	- && sp|Q84QK0|OPR1_ORYSJ 12-oxophytodienoate reductase 1 OS=Oryza sativa subsp. japonica OX=39947 GN=OPR1 PE=2 SV=1 && PF00724:NADH:flavin oxidoreductase / NADH oxidase family	-	-	-2.43071	1.38e-14	1.7e-12	GO:0055114||GO:0008152||GO:0008150	oxidation-reduction process||metabolic process||biological_process			GO:0010181||GO:0016491||GO:0000166||GO:0003674||GO:0005488||GO:0032553||GO:0036094||GO:0043167||GO:0043168||GO:0048037||GO:0050662||GO:0097159||GO:0097367||GO:1901265||GO:1901363||GO:0003824	FMN binding||oxidoreductase activity||nucleotide binding||molecular_function||binding||ribonucleotide binding||small molecule binding||ion binding||anion binding||cofactor binding||coenzyme binding||organic cyclic compound binding||carbohydrate derivative binding||nucleoside phosphate binding||heterocyclic compound binding||catalytic activity	sbi00592||sbi01100||sbi01110	alpha-Linolenic acid metabolism||Metabolic pathways||Biosynthesis of secondary metabolites
LAp_04H0020250	LAp_04H0020250	Chr04H	65496738	65497965	+	1146	protein_coding	- && sp|Q6K8R2|CHI6_ORYSJ Chitinase 6 OS=Oryza sativa subsp. japonica OX=39947 GN=Cht6 PE=2 SV=1 && PF00182:Chitinase class I|PF00187:Chitin recognition protein	-	-	-1.30122	1.39e-14	1.71e-12	GO:0006032||GO:0016998||GO:0008152||GO:0006022||GO:0006026||GO:0006030||GO:0006040||GO:0006807||GO:0008150||GO:0009056||GO:0009057||GO:0009987||GO:0017144||GO:0042737||GO:0043170||GO:0044237||GO:0044248||GO:0046348||GO:0071704||GO:1901071||GO:1901072||GO:1901135||GO:1901136||GO:1901564||GO:1901565||GO:1901575||GO:0044036||GO:0044260||GO:0071554	chitin catabolic process||cell wall macromolecule catabolic process||metabolic process||aminoglycan metabolic process||aminoglycan catabolic process||chitin metabolic process||amino sugar metabolic process||nitrogen compound metabolic process||biological_process||catabolic process||macromolecule catabolic process||cellular process||drug metabolic process||drug catabolic process||macromolecule met…			GO:0004568||GO:0008061||GO:0003674||GO:0003824||GO:0004553||GO:0016787||GO:0016798||GO:0005488||GO:0008144||GO:0097367	chitinase activity||chitin binding||molecular_function||catalytic activity||hydrolase activity, hydrolyzing O-glycosyl compounds||hydrolase activity||hydrolase activity, acting on glycosyl bonds||binding||drug binding||carbohydrate derivative binding	sbi00520||sbi01100	Amino sugar and nucleotide sugar metabolism||Metabolic pathways
LAp_00040910	LAp_00040910	utg002103l_89000_99999	1634	3927	-	1385	protein_coding	- && sp|Q9M401|BCAT3_ARATH Branched-chain-amino-acid aminotransferase 3, chloroplastic OS=Arabidopsis thaliana OX=3702 GN=BCAT3 PE=1 SV=1 && PF01063:Amino-transferase class IV	-	-	1.35219	1.4e-14	1.72e-12					GO:0003824||GO:0003674	catalytic activity||molecular_function	sbi00270||sbi00280||sbi00290||sbi00770||sbi00966||sbi01100||sbi01110||sbi01210||sbi01230||sbi01240	Cysteine and methionine metabolism||Valine, leucine and isoleucine degradation||Valine, leucine and isoleucine biosynthesis||Pantothenate and CoA biosynthesis||Glucosinolate biosynthesis||Metabolic pathways||Biosynthesis of secondary metabolites||2-Oxocarboxylic acid metabolism||Biosynthesis of amino acids||Biosynthesis of cofactors
Soffic_08G0014510-4G	Soffic_08G0014510-4G	Chr08G	48175643	48180705	+	1228	protein_coding	- && sp|Q99090|CPRF2_PETCR Light-inducible protein CPRF2 OS=Petroselinum crispum OX=4043 GN=CPRF2 PE=2 SV=2 && PF12498:Basic leucine-zipper C terminal|PF00170:bZIP transcription factor	bZIP	bZIP	1.58728	1.42e-14	1.74e-12	GO:0006355||GO:0008152||GO:0006139||GO:0006351||GO:0006725||GO:0006807||GO:0008150||GO:0009058||GO:0009059||GO:0009889||GO:0009987||GO:0010467||GO:0010468||GO:0010556||GO:0016070||GO:0018130||GO:0019219||GO:0019222||GO:0019438||GO:0031323||GO:0031326||GO:0032774||GO:0034641||GO:0034645||GO:0034654||GO:0043170||GO:0044237||GO:0044238||GO:0044249||GO:0044260||GO:0044271||GO:0046483||GO:0050789||GO:…	regulation of transcription, DNA-templated||metabolic process||nucleobase-containing compound metabolic process||transcription, DNA-templated||cellular aromatic compound metabolic process||nitrogen compound metabolic process||biological_process||biosynthetic process||macromolecule biosynthetic process||regulation of biosynthetic process||cellular process||gene expression||regulation of gene expre…			GO:0003700||GO:0003674||GO:0140110	DNA binding transcription factor activity||molecular_function||transcription regulator activity	--	--
Soffic_04G0014370-3E	Soffic_04G0014370-3E	Chr04E	48043494	48044687	-	732	protein_coding	- && - && -	-	-	1.46245	1.45e-14	1.77e-12	--	--	--	--	--	--	--	--
Soffic_09G0003530-4H	Soffic_09G0003530-4H	Chr09H	9812784	9815317	+	2119	protein_coding	- && sp|Q0JNI9|PIL15_ORYSJ Transcription factor PHYTOCHROME INTERACTING FACTOR-LIKE 15 OS=Oryza sativa subsp. japonica OX=39947 GN=PIL15 PE=1 SV=2 && PF00010:Helix-loop-helix DNA-binding domain	bHLH	bHLH	1.59841	1.54e-14	1.87e-12					GO:0046983||GO:0005515||GO:0003674||GO:0005488	protein dimerization activity||protein binding||molecular_function||binding	sbi04075||sbi04712	Plant hormone signal transduction||Circadian rhythm - plant
Soffic_01G0033380-5E	Soffic_01G0033380-5E	Chr01E	88121180	88122856	-	1167	protein_coding	- && sp|B8BI93|MYBS2_ORYSI Transcription factor MYBS2 OS=Oryza sativa subsp. indica OX=39946 GN=MYBS2 PE=3 SV=1 && PF00249:Myb-like DNA-binding domain	MYB-related	MYB->MYB-related	1.48934	1.68e-14	2.03e-12	--	--	--	--	--	--	--	--
Soffic_02G0002750-5F	Soffic_02G0002750-5F	Chr02F	10094207	10095059	-	681	protein_coding	- && sp|Q9SHH7|GSTUP_ARATH Glutathione S-transferase U25 OS=Arabidopsis thaliana OX=3702 GN=GSTU25 PE=1 SV=1 && PF13417:Glutathione S-transferase, N-terminal domain|PF13410:Glutathione S-transferase, C-terminal domain	-	-	-2.86934	1.76e-14	2.12e-12	GO:0006749||GO:0006790||GO:0008152||GO:0006518||GO:0006575||GO:0006807||GO:0008150||GO:0009987||GO:0034641||GO:0043603||GO:0044237||GO:0051186||GO:0071704||GO:1901564	glutathione metabolic process||sulfur compound metabolic process||metabolic process||peptide metabolic process||cellular modified amino acid metabolic process||nitrogen compound metabolic process||biological_process||cellular process||cellular nitrogen compound metabolic process||cellular amide metabolic process||cellular metabolic process||cofactor metabolic process||organic substance metabolic …			GO:0005515||GO:0003674||GO:0005488	protein binding||molecular_function||binding	sbi00480||sbi01100	Glutathione metabolism||Metabolic pathways
LAp_02H0004500	LAp_02H0004500	Chr02H	13595261	13596193	+	828	protein_coding	- && sp|Q55C17|TECR_DICDI Very-long-chain enoyl-CoA reductase OS=Dictyostelium discoideum OX=44689 GN=gpsn2 PE=3 SV=1 && PF02544:3-oxo-5-alpha-steroid 4-dehydrogenase	-	-	-2.03977	1.84e-14	2.21e-12	GO:0006629||GO:0008152||GO:0008150||GO:0044238||GO:0071704	lipid metabolic process||metabolic process||biological_process||primary metabolic process||organic substance metabolic process			GO:0016627||GO:0003674||GO:0003824||GO:0016491	oxidoreductase activity, acting on the CH-CH group of donors||molecular_function||catalytic activity||oxidoreductase activity	--	--
Soffic_04G0000420-4D	Soffic_04G0000420-4D	Chr04D	1004124	1006951	-	1002	protein_coding	- && sp|Q9FH37|ILR3_ARATH Transcription factor ILR3 OS=Arabidopsis thaliana OX=3702 GN=ILR3 PE=1 SV=1 && PF00010:Helix-loop-helix DNA-binding domain	bHLH	bHLH	-3.6931	1.94e-14	2.33e-12					GO:0046983||GO:0005515||GO:0003674||GO:0005488	protein dimerization activity||protein binding||molecular_function||binding	--	--
Soffic_04G0024740-4H	Soffic_04G0024740-4H	Chr04H	75719749	75720495	+	747	protein_coding	- && sp|P54348|H2B5_MAIZE Histone H2B.5 OS=Zea mays OX=4577 PE=2 SV=3 && PF00125:Core histone H2A/H2B/H3/H4	-	-	1.3901	2e-14	2.4e-12					GO:0003677||GO:0046982||GO:0003674||GO:0003676||GO:0005488||GO:0097159||GO:1901363||GO:0005515||GO:0046983	DNA binding||protein heterodimerization activity||molecular_function||nucleic acid binding||binding||organic cyclic compound binding||heterocyclic compound binding||protein binding||protein dimerization activity	--	--
Soffic_01G0039270-2B	Soffic_01G0039270-2B	Chr01B	101054439	101055280	+	842	protein_coding	- && sp|P31853|ATPF2_SPIOL ATP synthase subunit b', chloroplastic OS=Spinacia oleracea OX=3562 GN=ATPF2 PE=1 SV=2 && PF00430:ATP synthase B/B' CF(0)	-	-	-1.30867	2.01e-14	2.4e-12	GO:0015986||GO:0008152||GO:0006139||GO:0006163||GO:0006164||GO:0006725||GO:0006753||GO:0006754||GO:0006793||GO:0006796||GO:0006807||GO:0006810||GO:0006811||GO:0006812||GO:0008150||GO:0009058||GO:0009117||GO:0009123||GO:0009124||GO:0009126||GO:0009127||GO:0009141||GO:0009142||GO:0009144||GO:0009145||GO:0009150||GO:0009152||GO:0009156||GO:0009161||GO:0009165||GO:0009167||GO:0009168||GO:0009199||GO:…	ATP synthesis coupled proton transport||metabolic process||nucleobase-containing compound metabolic process||purine nucleotide metabolic process||purine nucleotide biosynthetic process||cellular aromatic compound metabolic process||nucleoside phosphate metabolic process||ATP biosynthetic process||phosphorus metabolic process||phosphate-containing compound metabolic process||nitrogen compound meta…	GO:0045263||GO:0016469||GO:0005622||GO:0005575||GO:0016020||GO:0005623||GO:0032991||GO:0033177||GO:0044424||GO:0044425||GO:0044464||GO:0045259||GO:0098796	proton-transporting ATP synthase complex, coupling factor F(o)||proton-transporting two-sector ATPase complex||intracellular||cellular_component||membrane||cell||protein-containing complex||proton-transporting two-sector ATPase complex, proton-transporting domain||intracellular part||membrane part||cell part||proton-transporting ATP synthase complex||membrane protein complex	GO:0015078||GO:0003674||GO:0005215||GO:0022857||GO:0008324||GO:0015075||GO:0015077||GO:0015318||GO:0022890	proton transmembrane transporter activity||molecular_function||transporter activity||transmembrane transporter activity||cation transmembrane transporter activity||ion transmembrane transporter activity||monovalent inorganic cation transmembrane transporter activity||inorganic molecular entity transmembrane transporter activity||inorganic cation transmembrane transporter activity	sbi00190||sbi00195||sbi01100	Oxidative phosphorylation||Photosynthesis||Metabolic pathways
Soffic_05G0017830-3P	Soffic_05G0017830-3P	Chr05C	65548273	65552288	+	2468	protein_coding	- && sp|Q9LV93|AB5F_ARATH ABC transporter F family member 5 OS=Arabidopsis thaliana OX=3702 GN=ABCF5 PE=2 SV=1 && PF00005:ABC transporter|PF12848:ABC transporter	-	-	-1.89562	2.02e-14	2.41e-12					GO:0005524||GO:0000166||GO:0003674||GO:0005488||GO:0008144||GO:0017076||GO:0030554||GO:0032553||GO:0032555||GO:0032559||GO:0035639||GO:0036094||GO:0043167||GO:0043168||GO:0097159||GO:0097367||GO:1901265||GO:1901363	ATP binding||nucleotide binding||molecular_function||binding||drug binding||purine nucleotide binding||adenyl nucleotide binding||ribonucleotide binding||purine ribonucleotide binding||adenyl ribonucleotide binding||purine ribonucleoside triphosphate binding||small molecule binding||ion binding||anion binding||organic cyclic compound binding||carbohydrate derivative binding||nucleoside phosphate …	--	--
Soffic_09G0016290-5G	Soffic_09G0016290-5G	Chr09G	54913797	54920158	+	2010	protein_coding	- && sp|F4HQX1|JAL3_ARATH Jacalin-related lectin 3 OS=Arabidopsis thaliana OX=3702 GN=JAL3 PE=2 SV=1 && PF01419:Jacalin-like lectin domain	-	-	-1.44091	2.06e-14	2.45e-12	--	--	--	--	--	--	--	--
LAp_03C0033550	LAp_03C0033550	Chr03C	84572383	84574504	-	1535	protein_coding	- && sp|Q7F2L3|NAC48_ORYSJ NAC domain-containing protein 48 OS=Oryza sativa subsp. japonica OX=39947 GN=NAC048 PE=1 SV=1 && PF02365:No apical meristem (NAM) protein	NAC	NAC	-1.27144	2.2e-14	2.61e-12	GO:0006355||GO:0008152||GO:0006139||GO:0006351||GO:0006725||GO:0006807||GO:0008150||GO:0009058||GO:0009059||GO:0009889||GO:0009987||GO:0010467||GO:0010468||GO:0010556||GO:0016070||GO:0018130||GO:0019219||GO:0019222||GO:0019438||GO:0031323||GO:0031326||GO:0032774||GO:0034641||GO:0034645||GO:0034654||GO:0043170||GO:0044237||GO:0044238||GO:0044249||GO:0044260||GO:0044271||GO:0046483||GO:0050789||GO:…	regulation of transcription, DNA-templated||metabolic process||nucleobase-containing compound metabolic process||transcription, DNA-templated||cellular aromatic compound metabolic process||nitrogen compound metabolic process||biological_process||biosynthetic process||macromolecule biosynthetic process||regulation of biosynthetic process||cellular process||gene expression||regulation of gene expre…			GO:0003677||GO:0003674||GO:0003676||GO:0005488||GO:0097159||GO:1901363	DNA binding||molecular_function||nucleic acid binding||binding||organic cyclic compound binding||heterocyclic compound binding	--	--
LAp_00058500	LAp_00058500	utg004759l_817000_821999	2890	4368	-	1479	protein_coding	- && sp|O64640|CXE8_ARATH Probable carboxylesterase 8 OS=Arabidopsis thaliana OX=3702 GN=CXE8 PE=2 SV=1 && PF07859:alpha/beta hydrolase fold	-	-	-1.95997	2.26e-14	2.68e-12					GO:0016787||GO:0003674||GO:0003824	hydrolase activity||molecular_function||catalytic activity	--	--
Soffic_05G0011960-2B	Soffic_05G0011960-2B	Chr05B	42911524	42912585	+	967	protein_coding	- && - && PF00564:PB1 domain	-	-	1.52074	2.28e-14	2.69e-12					GO:0005515||GO:0003674||GO:0005488	protein binding||molecular_function||binding	--	--
Soffic_02G0025390-2C	Soffic_02G0025390-2C	Chr02C	73661624	73665441	-	1217	protein_coding	- && sp|P46225|TPIC_SECCE Triosephosphate isomerase, chloroplastic OS=Secale cereale OX=4550 PE=1 SV=1 && PF00121:Triosephosphate isomerase	-	-	-1.58036	2.53e-14	2.98e-12					GO:0004807||GO:0003674||GO:0003824||GO:0016853||GO:0016860||GO:0016861	triose-phosphate isomerase activity||molecular_function||catalytic activity||isomerase activity||intramolecular oxidoreductase activity||intramolecular oxidoreductase activity, interconverting aldoses and ketoses	sbi00010||sbi00051||sbi00562||sbi00710||sbi01100||sbi01110||sbi01200||sbi01230	Glycolysis / Gluconeogenesis||Fructose and mannose metabolism||Inositol phosphate metabolism||Carbon fixation in photosynthetic organisms||Metabolic pathways||Biosynthesis of secondary metabolites||Carbon metabolism||Biosynthesis of amino acids
Soffic_02G0026780-2D	Soffic_02G0026780-2D	Chr02D	79806495	79809092	-	734	protein_coding	- && sp|Q9SR70|FK164_ARATH Peptidyl-prolyl cis-trans isomerase FKBP16-4, chloroplastic OS=Arabidopsis thaliana OX=3702 GN=FKBP16-4 PE=1 SV=1 && PF00254:FKBP-type peptidyl-prolyl cis-trans isomerase	-	-	-1.0633	2.92e-14	3.41e-12					GO:0003755||GO:0003674||GO:0003824||GO:0016853||GO:0016859||GO:0140096	peptidyl-prolyl cis-trans isomerase activity||molecular_function||catalytic activity||isomerase activity||cis-trans isomerase activity||catalytic activity, acting on a protein	--	--
Soffic_01G0014700-1P	Soffic_01G0014700-1P	Chr01B	31746269	31748750	-	2482	protein_coding	- && sp|O24592|NCED1_MAIZE 9-cis-epoxycarotenoid dioxygenase 1, chloroplastic OS=Zea mays OX=4577 GN=VP14 PE=1 SV=2 && PF03055:Retinal pigment epithelial membrane protein	-	-	-1.51171	3.04e-14	3.54e-12	GO:0055114||GO:0008152||GO:0008150	oxidation-reduction process||metabolic process||biological_process			GO:0016702||GO:0003674||GO:0003824||GO:0016491||GO:0016701||GO:0051213	oxidoreductase activity, acting on single donors with incorporation of molecular oxygen, incorporation of two atoms of oxygen||molecular_function||catalytic activity||oxidoreductase activity||oxidoreductase activity, acting on single donors with incorporation of molecular oxygen||dioxygenase activity	sbi00906||sbi01100||sbi01110	Carotenoid biosynthesis||Metabolic pathways||Biosynthesis of secondary metabolites
Soffic_01G0003300-2D	Soffic_01G0003300-2D	Chr01D	7218430	7221428	-	1394	protein_coding	- && sp|A2XNL6|SPX4_ORYSI SPX domain-containing protein 4 OS=Oryza sativa subsp. indica OX=39946 GN=SPX4 PE=4 SV=1 && PF03105:SPX domain	-	-	1.43332	3.04e-14	3.54e-12	--	--	--	--	--	--	--	--
LAp_00065730	LAp_00065730	utg006752l_282000_304999	15142	16616	-	1380	protein_coding	- && sp|Q88BD4|ALGC_PSESM Phosphomannomutase/phosphoglucomutase OS=Pseudomonas syringae pv. tomato (strain ATCC BAA-871 / DC3000) OX=223283 GN=algC PE=3 SV=1 && PF02878:Phosphoglucomutase/phosphomannomutase, alpha/beta/alpha domain I|PF02879:Phosphoglucomutase/phosphomannomutase, alpha/beta/alpha domain II	-	-	1.68862	3.19e-14	3.69e-12	GO:0005975||GO:0008152||GO:0008150||GO:0044238||GO:0071704	carbohydrate metabolic process||metabolic process||biological_process||primary metabolic process||organic substance metabolic process			GO:0016868||GO:0003674||GO:0003824||GO:0016853||GO:0016866	intramolecular transferase activity, phosphotransferases||molecular_function||catalytic activity||isomerase activity||intramolecular transferase activity	--	--
Soffic_03G0006410-5H	Soffic_03G0006410-5H	Chr03H	14695459	14696380	+	922	protein_coding	- && sp|Q5ZCK5|CML16_ORYSJ Probable calcium-binding protein CML16 OS=Oryza sativa subsp. japonica OX=39947 GN=CML16 PE=2 SV=1 && PF13499:EF-hand domain pair	-	-	-1.08079	3.24e-14	3.74e-12					GO:0005509||GO:0003674||GO:0005488||GO:0046872||GO:0043167||GO:0043169	calcium ion binding||molecular_function||binding||metal ion binding||ion binding||cation binding	sbi04626	Plant-pathogen interaction
Soffic_06G0008720-4D	Soffic_06G0008720-4D	Chr06D	36526868	36531939	-	1915	protein_coding	- && sp|O24174|BADH1_ORYSJ Betaine aldehyde dehydrogenase 1 OS=Oryza sativa subsp. japonica OX=39947 GN=BADH1 PE=1 SV=1 && PF00171:Aldehyde dehydrogenase family	-	-	1.3173	3.24e-14	3.74e-12	GO:0055114||GO:0008152||GO:0008150	oxidation-reduction process||metabolic process||biological_process			GO:0016491||GO:0003674||GO:0003824	oxidoreductase activity||molecular_function||catalytic activity	sbi00260||sbi01100	Glycine, serine and threonine metabolism||Metabolic pathways
Soffic_06G0002040-5E	Soffic_06G0002040-5E	Chr06E	7649713	7653151	+	1278	protein_coding	- && sp|P25462|GLNAC_MAIZE Glutamine synthetase, chloroplastic OS=Zea mays OX=4577 GN=GLN2 PE=2 SV=1 && PF00120:Glutamine synthetase, catalytic domain|PF03951:Glutamine synthetase, beta-Grasp domain	-	-	-1.23721	3.42e-14	3.94e-12	GO:0006807||GO:0006542||GO:0008152||GO:0008150||GO:0006082||GO:0006520||GO:0006541||GO:0008652||GO:0009058||GO:0009064||GO:0009084||GO:0009987||GO:0016053||GO:0019752||GO:0043436||GO:0044237||GO:0044238||GO:0044249||GO:0044281||GO:0044283||GO:0046394||GO:0071704||GO:1901564||GO:1901566||GO:1901576||GO:1901605||GO:1901607	nitrogen compound metabolic process||glutamine biosynthetic process||metabolic process||biological_process||organic acid metabolic process||cellular amino acid metabolic process||glutamine metabolic process||cellular amino acid biosynthetic process||biosynthetic process||glutamine family amino acid metabolic process||glutamine family amino acid biosynthetic process||cellular process||organic acid…			GO:0003824||GO:0004356||GO:0003674||GO:0016211||GO:0016874||GO:0016879||GO:0016880	catalytic activity||glutamate-ammonia ligase activity||molecular_function||ammonia ligase activity||ligase activity||ligase activity, forming carbon-nitrogen bonds||acid-ammonia (or amide) ligase activity	sbi00220||sbi00250||sbi00630||sbi00910||sbi01100||sbi01230	Arginine biosynthesis||Alanine, aspartate and glutamate metabolism||Glyoxylate and dicarboxylate metabolism||Nitrogen metabolism||Metabolic pathways||Biosynthesis of amino acids
Soffic_03G0017550-6G	Soffic_03G0017550-6G	Chr03G	54503062	54508994	-	972	protein_coding	- && sp|Q5ZC82|LOG_ORYSJ Cytokinin riboside 5'-monophosphate phosphoribohydrolase LOG OS=Oryza sativa subsp. japonica OX=39947 GN=LOG PE=1 SV=1 && PF03641:Possible lysine decarboxylase	-	-	-1.84651	3.48e-14	3.99e-12	--	--	--	--	--	--	--	--
LAp_00050130	LAp_00050130	utg003278l_85000_94999	2257	6742	+	2682	protein_coding	- && sp|Q6ZF85|CSLF3_ORYSJ Probable mixed-linked glucan synthase 3 OS=Oryza sativa subsp. japonica OX=39947 GN=CSLF3 PE=3 SV=1 && PF03552:Cellulose synthase	-	-	-2.5377	3.59e-14	4.11e-12	GO:0030244||GO:0000271||GO:0008152||GO:0005975||GO:0005976||GO:0006073||GO:0008150||GO:0009058||GO:0009059||GO:0009250||GO:0009987||GO:0016051||GO:0030243||GO:0033692||GO:0034637||GO:0034645||GO:0043170||GO:0044042||GO:0044237||GO:0044238||GO:0044249||GO:0044260||GO:0044262||GO:0044264||GO:0051273||GO:0051274||GO:0071704||GO:1901576	cellulose biosynthetic process||polysaccharide biosynthetic process||metabolic process||carbohydrate metabolic process||polysaccharide metabolic process||cellular glucan metabolic process||biological_process||biosynthetic process||macromolecule biosynthetic process||glucan biosynthetic process||cellular process||carbohydrate biosynthetic process||cellulose metabolic process||cellular polysacchari…	GO:0016020||GO:0005575	membrane||cellular_component	GO:0016760||GO:0003674||GO:0003824||GO:0008194||GO:0016740||GO:0016757||GO:0016758||GO:0016759||GO:0035251||GO:0046527	cellulose synthase (UDP-forming) activity||molecular_function||catalytic activity||UDP-glycosyltransferase activity||transferase activity||transferase activity, transferring glycosyl groups||transferase activity, transferring hexosyl groups||cellulose synthase activity||UDP-glucosyltransferase activity||glucosyltransferase activity	--	--
LAp_07H0018570	LAp_07H0018570	Chr07H	64710396	64711342	+	947	protein_coding	- && sp|Q9SI09|XERIC_ARATH Probable E3 ubiquitin-protein ligase XERICO OS=Arabidopsis thaliana OX=3702 GN=XERICO PE=1 SV=1 && PF13639:Ring finger domain	-	-	-1.13911	3.71e-14	4.24e-12	--	--	--	--	--	--	--	--
LAp_01H0021970	LAp_01H0021970	Chr01H	49067745	49070816	-	3072	protein_coding	- && sp|Q7XEK4|ACA7_ORYSJ Calcium-transporting ATPase 7, plasma membrane-type OS=Oryza sativa subsp. japonica OX=39947 GN=ACA7 PE=2 SV=1 && PF00690:Cation transporter/ATPase, N-terminus|PF00702:haloacid dehalogenase-like hydrolase|PF00122:E1-E2 ATPase|PF00689:Cation transporting ATPase, C-terminus	-	-	-1.15001	3.84e-14	4.38e-12					GO:0000166||GO:0003674||GO:0005488||GO:0036094||GO:0097159||GO:1901265||GO:1901363	nucleotide binding||molecular_function||binding||small molecule binding||organic cyclic compound binding||nucleoside phosphate binding||heterocyclic compound binding	--	--
Soffic_05G0021290-3C	Soffic_05G0021290-3C	Chr05C	78176601	78177573	-	973	protein_coding	- && sp|P42736|RAP23_ARATH Ethylene-responsive transcription factor RAP2-3 OS=Arabidopsis thaliana OX=3702 GN=RAP2-3 PE=1 SV=2 && PF00847:AP2 domain	AP2/ERF-ERF	AP2/ERF->AP2/ERF-ERF	1.57774	3.95e-14	4.49e-12	GO:0006355||GO:0008152||GO:0006139||GO:0006351||GO:0006725||GO:0006807||GO:0008150||GO:0009058||GO:0009059||GO:0009889||GO:0009987||GO:0010467||GO:0010468||GO:0010556||GO:0016070||GO:0018130||GO:0019219||GO:0019222||GO:0019438||GO:0031323||GO:0031326||GO:0032774||GO:0034641||GO:0034645||GO:0034654||GO:0043170||GO:0044237||GO:0044238||GO:0044249||GO:0044260||GO:0044271||GO:0046483||GO:0050789||GO:…	regulation of transcription, DNA-templated||metabolic process||nucleobase-containing compound metabolic process||transcription, DNA-templated||cellular aromatic compound metabolic process||nitrogen compound metabolic process||biological_process||biosynthetic process||macromolecule biosynthetic process||regulation of biosynthetic process||cellular process||gene expression||regulation of gene expre…			GO:0003700||GO:0003677||GO:0003674||GO:0140110||GO:0003676||GO:0005488||GO:0097159||GO:1901363	DNA binding transcription factor activity||DNA binding||molecular_function||transcription regulator activity||nucleic acid binding||binding||organic cyclic compound binding||heterocyclic compound binding	--	--
Soffic_07G0018160-2B	Soffic_07G0018160-2B	Chr07B	57979708	57982804	+	1393	protein_coding	- && sp|Q9SV71|B561O_ARATH Cytochrome b561 and DOMON domain-containing protein At4g12980 OS=Arabidopsis thaliana OX=3702 GN=At4g12980 PE=2 SV=1 && PF03188:Eukaryotic cytochrome b561|PF04526:Protein of unknown function (DUF568)	-	-	-1.33419	4.31e-14	4.89e-12	--	--	--	--	--	--	--	--
Soffic_03G0008840-2B	Soffic_03G0008840-2B	Chr03B	19979416	19980797	+	1205	protein_coding	- && sp|P52580|IFRH_MAIZE Isoflavone reductase homolog IRL OS=Zea mays OX=4577 GN=IRL PE=2 SV=1 && PF05368:NmrA-like family	-	-	-1.56913	4.34e-14	4.91e-12	--	--	--	--	--	--	--	--
Soffic_04G0032080-2B	Soffic_04G0032080-2B	Chr04B	85291628	85295016	+	1130	protein_coding	- && sp|Q0DX67|DSP2_ORYSJ Probable tyrosine-protein phosphatase DSP2 OS=Oryza sativa subsp. japonica OX=39947 GN=DSP2 PE=2 SV=2 && PF03162:Tyrosine phosphatase family	-	-	-1.77076	4.45e-14	5.03e-12	--	--	--	--	--	--	--	--
Soffic_06G0005810-4F	Soffic_06G0005810-4F	Chr06F	27084727	27089022	-	1685	protein_coding	- && sp|Q8LBB2|KING1_ARATH SNF1-related protein kinase regulatory subunit gamma-1 OS=Arabidopsis thaliana OX=3702 GN=KING1 PE=1 SV=2 && PF00571:CBS domain	-	-	1.35207	4.57e-14	5.15e-12	--	--	--	--	--	--	--	--
LAp_03H0032200	LAp_03H0032200	Chr03H	81490853	81494902	+	1553	protein_coding	- && sp|P46285|S17P_WHEAT Sedoheptulose-1,7-bisphosphatase, chloroplastic OS=Triticum aestivum OX=4565 PE=2 SV=1 && PF00316:Fructose-1-6-bisphosphatase, N-terminal domain|PF18913:Fructose-1-6-bisphosphatase, C-terminal domain	-	-	-1.17726	4.92e-14	5.53e-12	--	--	--	--	--	--	sbi00710||sbi01100||sbi01200	Carbon fixation in photosynthetic organisms||Metabolic pathways||Carbon metabolism
Soffic_03G0038610-3C	Soffic_03G0038610-3C	Chr03C	94978709	94982768	+	1808	protein_coding	- && sp|Q94CJ5|RER4_ARATH Protein RETICULATA-RELATED 4, chloroplastic OS=Arabidopsis thaliana OX=3702 GN=RER4 PE=2 SV=1 && PF11891:Protein RETICULATA-related	-	-	-1.94317	5.15e-14	5.78e-12	--	--	--	--	--	--	--	--
Soffic_04G0020590-5F	Soffic_04G0020590-5F	Chr04F	63602511	63607165	-	2663	protein_coding	- && sp|A2X7F7|PAL2_ORYSI Phenylalanine ammonia-lyase OS=Oryza sativa subsp. indica OX=39946 GN=ZB8 PE=3 SV=1 && PF00221:Aromatic amino acid lyase	-	-	-1.07311	6e-14	6.72e-12					GO:0003824||GO:0003674	catalytic activity||molecular_function	sbi00360||sbi00940||sbi01100||sbi01110	Phenylalanine metabolism||Phenylpropanoid biosynthesis||Metabolic pathways||Biosynthesis of secondary metabolites
Soffic_09G0008070-7G	Soffic_09G0008070-7G	Chr09G	22342783	22346355	+	1313	protein_coding	- && sp|Q9ATL5|TIP42_MAIZE Aquaporin TIP4-2 OS=Zea mays OX=4577 GN=TIP4-2 PE=2 SV=1 && PF00230:Major intrinsic protein	-	-	2.28905	6.07e-14	6.78e-12	GO:0055085||GO:0006810||GO:0008150||GO:0051179||GO:0051234	transmembrane transport||transport||biological_process||localization||establishment of localization	GO:0016020||GO:0005575	membrane||cellular_component	GO:0015267||GO:0003674||GO:0005215||GO:0022857||GO:0022803	channel activity||molecular_function||transporter activity||transmembrane transporter activity||passive transmembrane transporter activity	--	--
LAp_04C0010140	LAp_04C0010140	Chr04C	25925489	25929654	+	1162	protein_coding	- && sp|Q6EN42|PYL3_ORYSJ Abscisic acid receptor PYL3 OS=Oryza sativa subsp. japonica OX=39947 GN=PYL3 PE=1 SV=1 && PF10604:Polyketide cyclase / dehydrase and lipid transport	-	-	1.1431	6.08e-14	6.78e-12	--	--	--	--	--	--	sbi04016||sbi04075	MAPK signaling pathway - plant||Plant hormone signal transduction
Soffic_10G0002130-1B	Soffic_10G0002130-1B	Chr10B	6418034	6419119	-	969	protein_coding	- && sp|P40267|H1_SOLPN Histone H1 OS=Solanum pennellii OX=28526 PE=2 SV=1 && PF00538:linker histone H1 and H5 family	-	-	1.93282	6.7e-14	7.46e-12	GO:0006334||GO:0051276||GO:0006333||GO:0034728||GO:0031497||GO:0006323||GO:0006325||GO:0006996||GO:0008150||GO:0009987||GO:0022607||GO:0016043||GO:0034622||GO:0043933||GO:0044085||GO:0065003||GO:0065004||GO:0071103||GO:0071824||GO:0071840	nucleosome assembly||chromosome organization||chromatin assembly or disassembly||nucleosome organization||chromatin assembly||DNA packaging||chromatin organization||organelle organization||biological_process||cellular process||cellular component assembly||cellular component organization||cellular protein-containing complex assembly||protein-containing complex subunit organization||cellular compon…	GO:0000786||GO:0005622||GO:0005575||GO:0000785||GO:0005623||GO:0005694||GO:0032991||GO:0032993||GO:0043226||GO:0043228||GO:0043229||GO:0043232||GO:0044422||GO:0044424||GO:0044427||GO:0044446||GO:0044464||GO:0044815	nucleosome||intracellular||cellular_component||chromatin||cell||chromosome||protein-containing complex||protein-DNA complex||organelle||non-membrane-bounded organelle||intracellular organelle||intracellular non-membrane-bounded organelle||organelle part||intracellular part||chromosomal part||intracellular organelle part||cell part||DNA packaging complex	GO:0003677||GO:0003674||GO:0003676||GO:0005488||GO:0097159||GO:1901363	DNA binding||molecular_function||nucleic acid binding||binding||organic cyclic compound binding||heterocyclic compound binding	--	--
Soffic_01G0017440-2B	Soffic_01G0017440-2B	Chr01B	38366494	38373547	+	1575	protein_coding	- && sp|Q7XVB3|BASS1_ORYSJ Probable sodium/metabolite cotransporter BASS1, chloroplastic OS=Oryza sativa subsp. japonica OX=39947 GN=BASS1 PE=2 SV=2 && PF01758:Sodium Bile acid symporter family|PF05564:Dormancy/auxin associated protein	-	-	1.47171	6.82e-14	7.57e-12			GO:0016020||GO:0005575	membrane||cellular_component			--	--
Soffic_01G0027580-1P	Soffic_01G0027580-1P	Chr01C	67395373	67396362	+	870	protein_coding	- && - && -	-	-	1.15749	6.97e-14	7.72e-12	--	--	--	--	--	--	--	--
Soffic_03G0034400-1P_1	Soffic.03G0034400-1P	Chr03E	85710122	85713062	+	2241	protein_coding	- && sp|Q9M0R2|PATL5_ARATH Patellin-5 OS=Arabidopsis thaliana OX=3702 GN=PATL5 PE=1 SV=2 && PF00650:CRAL/TRIO domain|PF03765:CRAL/TRIO, N-terminal domain	-	-	1.09339	7.21e-14	7.97e-12	--	--	--	--	--	--	--	--
Soffic_02G0020430-5E	Soffic_02G0020430-5E	Chr02E	68250164	68251354	-	1191	protein_coding	- && - && -	-	-	1.48818	7.6e-14	8.38e-12	--	--	--	--	--	--	--	--
Soffic_07G0005150-2B	Soffic_07G0005150-2B	Chr07B	14561405	14563288	-	1137	protein_coding	- && sp|Q8LD26|DRMH3_ARATH Dormancy-associated protein homolog 3 OS=Arabidopsis thaliana OX=3702 GN=At1g56220 PE=1 SV=1 && -	-	-	1.53633	8.03e-14	8.84e-12	--	--	--	--	--	--	--	--
Soffic_04G0027980-1P_1	Soffic.04G0027980-1P	Chr04F	79167322	79168385	-	1064	protein_coding	- && sp|P42736|RAP23_ARATH Ethylene-responsive transcription factor RAP2-3 OS=Arabidopsis thaliana OX=3702 GN=RAP2-3 PE=1 SV=2 && PF00847:AP2 domain	AP2/ERF-ERF	AP2/ERF->AP2/ERF-ERF	-1.03981	8.35e-14	9.17e-12	GO:0006355||GO:0008152||GO:0006139||GO:0006351||GO:0006725||GO:0006807||GO:0008150||GO:0009058||GO:0009059||GO:0009889||GO:0009987||GO:0010467||GO:0010468||GO:0010556||GO:0016070||GO:0018130||GO:0019219||GO:0019222||GO:0019438||GO:0031323||GO:0031326||GO:0032774||GO:0034641||GO:0034645||GO:0034654||GO:0043170||GO:0044237||GO:0044238||GO:0044249||GO:0044260||GO:0044271||GO:0046483||GO:0050789||GO:…	regulation of transcription, DNA-templated||metabolic process||nucleobase-containing compound metabolic process||transcription, DNA-templated||cellular aromatic compound metabolic process||nitrogen compound metabolic process||biological_process||biosynthetic process||macromolecule biosynthetic process||regulation of biosynthetic process||cellular process||gene expression||regulation of gene expre…			GO:0003700||GO:0003677||GO:0003674||GO:0140110||GO:0003676||GO:0005488||GO:0097159||GO:1901363	DNA binding transcription factor activity||DNA binding||molecular_function||transcription regulator activity||nucleic acid binding||binding||organic cyclic compound binding||heterocyclic compound binding	--	--
Soffic_10G0005900-6H	Soffic_10G0005900-6H	Chr10H	15005289	15006518	+	1230	protein_coding	- && sp|O22174|ERF08_ARATH Ethylene-responsive transcription factor ERF008 OS=Arabidopsis thaliana OX=3702 GN=ERF008 PE=2 SV=1 && PF00847:AP2 domain	AP2/ERF-ERF	AP2/ERF->AP2/ERF-ERF	2.01022	8.42e-14	9.22e-12	GO:0006355||GO:0008152||GO:0006139||GO:0006351||GO:0006725||GO:0006807||GO:0008150||GO:0009058||GO:0009059||GO:0009889||GO:0009987||GO:0010467||GO:0010468||GO:0010556||GO:0016070||GO:0018130||GO:0019219||GO:0019222||GO:0019438||GO:0031323||GO:0031326||GO:0032774||GO:0034641||GO:0034645||GO:0034654||GO:0043170||GO:0044237||GO:0044238||GO:0044249||GO:0044260||GO:0044271||GO:0046483||GO:0050789||GO:…	regulation of transcription, DNA-templated||metabolic process||nucleobase-containing compound metabolic process||transcription, DNA-templated||cellular aromatic compound metabolic process||nitrogen compound metabolic process||biological_process||biosynthetic process||macromolecule biosynthetic process||regulation of biosynthetic process||cellular process||gene expression||regulation of gene expre…			GO:0003700||GO:0003677||GO:0003674||GO:0140110||GO:0003676||GO:0005488||GO:0097159||GO:1901363	DNA binding transcription factor activity||DNA binding||molecular_function||transcription regulator activity||nucleic acid binding||binding||organic cyclic compound binding||heterocyclic compound binding	--	--
Soffic_04G0002600-5G	Soffic_04G0002600-5G	Chr04G	5691929	5708312	-	12938	protein_coding	- && - && -	-	-	-1.14971	8.51e-14	9.3e-12	--	--	--	--	--	--	--	--
Soffic_08G0014670-6G	Soffic_08G0014670-6G	Chr08G	48814709	48821742	+	2852	protein_coding	- && sp|Q2QMG2|MCCA_ORYSJ Methylcrotonoyl-CoA carboxylase subunit alpha, mitochondrial OS=Oryza sativa subsp. japonica OX=39947 GN=MCCA PE=2 SV=2 && PF00364:Biotin-requiring enzyme|PF02786:Carbamoyl-phosphate synthase L chain, ATP binding domain|PF02785:Biotin carboxylase C-terminal domain|PF00289:Biotin carboxylase, N-terminal domain	-	-	1.29391	8.93e-14	9.73e-12					GO:0005524||GO:0000166||GO:0003674||GO:0005488||GO:0008144||GO:0017076||GO:0030554||GO:0032553||GO:0032555||GO:0032559||GO:0035639||GO:0036094||GO:0043167||GO:0043168||GO:0097159||GO:0097367||GO:1901265||GO:1901363	ATP binding||nucleotide binding||molecular_function||binding||drug binding||purine nucleotide binding||adenyl nucleotide binding||ribonucleotide binding||purine ribonucleotide binding||adenyl ribonucleotide binding||purine ribonucleoside triphosphate binding||small molecule binding||ion binding||anion binding||organic cyclic compound binding||carbohydrate derivative binding||nucleoside phosphate …	sbi00280||sbi01100	Valine, leucine and isoleucine degradation||Metabolic pathways
Soffic_04G0002260-3C	Soffic_04G0002260-3C	Chr04C	5058203	5078040	-	11057	protein_coding	- && - && -	-	-	-1.3574	9.57e-14	1.04e-11	--	--	--	--	--	--	--	--
Soffic_05G0015170-6H	Soffic_05G0015170-6H	Chr05H	63563204	63567056	+	2461	protein_coding	- && sp|Q9LV93|AB5F_ARATH ABC transporter F family member 5 OS=Arabidopsis thaliana OX=3702 GN=ABCF5 PE=2 SV=1 && PF12848:ABC transporter|PF00005:ABC transporter	-	-	-1.65157	9.98e-14	1.08e-11					GO:0005524||GO:0000166||GO:0003674||GO:0005488||GO:0008144||GO:0017076||GO:0030554||GO:0032553||GO:0032555||GO:0032559||GO:0035639||GO:0036094||GO:0043167||GO:0043168||GO:0097159||GO:0097367||GO:1901265||GO:1901363	ATP binding||nucleotide binding||molecular_function||binding||drug binding||purine nucleotide binding||adenyl nucleotide binding||ribonucleotide binding||purine ribonucleotide binding||adenyl ribonucleotide binding||purine ribonucleoside triphosphate binding||small molecule binding||ion binding||anion binding||organic cyclic compound binding||carbohydrate derivative binding||nucleoside phosphate …	--	--
LAp_04E0003500	LAp_04E0003500	Chr04E	7899951	7900403	+	366	protein_coding	- && sp|Q9SGZ8|FLZ6_ARATH FCS-Like Zinc finger 6 OS=Arabidopsis thaliana OX=3702 GN=FLZ6 PE=1 SV=1 && PF04570:zinc-finger of the FCS-type, C2-C2	-	-	2.90261	1.03e-13	1.1e-11	--	--	--	--	--	--	--	--
Soffic_02G0008890-4D	Soffic_02G0008890-4D	Chr02D	25305319	25307205	+	1797	protein_coding	- && sp|W8JMU7|CYQ32_CATRO Cytochrome P450 81Q32 OS=Catharanthus roseus OX=4058 GN=CYP81Q32 PE=2 SV=1 && PF00067:Cytochrome P450	-	-	-1.85785	1.17e-13	1.25e-11	GO:0055114||GO:0008152||GO:0008150	oxidation-reduction process||metabolic process||biological_process			GO:0005506||GO:0016705||GO:0020037||GO:0003674||GO:0005488||GO:0046872||GO:0043167||GO:0043169||GO:0046914||GO:0003824||GO:0016491||GO:0046906||GO:0048037||GO:0097159||GO:1901363	iron ion binding||oxidoreductase activity, acting on paired donors, with incorporation or reduction of molecular oxygen||heme binding||molecular_function||binding||metal ion binding||ion binding||cation binding||transition metal ion binding||catalytic activity||oxidoreductase activity||tetrapyrrole binding||cofactor binding||organic cyclic compound binding||heterocyclic compound binding	--	--
Soffic_02G0034150-2B	Soffic_02G0034150-2B	Chr02B	93476473	93478744	+	1027	protein_coding	- && - && PF11210:Protein of unknown function (DUF2996)	-	-	-1.05528	1.18e-13	1.26e-11	--	--	--	--	--	--	--	--
Soffic_01G0042810-2B	Soffic_01G0042810-2B	Chr01B	108071369	108076031	-	2043	protein_coding	- && sp|O48651|SQE1_PANGI Squalene monooxygenase SE1 OS=Panax ginseng OX=4054 GN=SQE1 PE=2 SV=1 && PF08491:Squalene epoxidase	-	-	-1.24626	1.22e-13	1.3e-11	GO:0055114||GO:0008152||GO:0008150	oxidation-reduction process||metabolic process||biological_process	GO:0016021||GO:0005575||GO:0016020||GO:0031224||GO:0044425	integral component of membrane||cellular_component||membrane||intrinsic component of membrane||membrane part	GO:0004506||GO:0050660||GO:0003674||GO:0003824||GO:0004497||GO:0016491||GO:0016705||GO:0016709||GO:0000166||GO:0005488||GO:0036094||GO:0043167||GO:0043168||GO:0048037||GO:0050662||GO:0097159||GO:1901265||GO:1901363	squalene monooxygenase activity||flavin adenine dinucleotide binding||molecular_function||catalytic activity||monooxygenase activity||oxidoreductase activity||oxidoreductase activity, acting on paired donors, with incorporation or reduction of molecular oxygen||oxidoreductase activity, acting on paired donors, with incorporation or reduction of molecular oxygen, NAD(P)H as one donor, and incorpor…	sbi00100||sbi00909||sbi01100||sbi01110	Steroid biosynthesis||Sesquiterpenoid and triterpenoid biosynthesis||Metabolic pathways||Biosynthesis of secondary metabolites
Soffic_01G0029630-2B	Soffic_01G0029630-2B	Chr01B	79184875	79190045	-	1262	protein_coding	- && sp|Q8GT74|NIP2_ARATH NEP1-interacting protein 2 OS=Arabidopsis thaliana OX=3702 GN=NIP2 PE=1 SV=1 && PF17123:RING-like zinc finger	-	-	1.88132	1.3e-13	1.37e-11	--	--	--	--	--	--	--	--
Soffic_01G0051650-1A	Soffic_01G0051650-1A	Chr01A	122029877	122033619	-	1890	protein_coding	- && sp|Q0DV66|PAO_ORYSJ Pheophorbide a oxygenase, chloroplastic OS=Oryza sativa subsp. japonica OX=39947 GN=PAO PE=2 SV=1 && PF08417:Pheophorbide a oxygenase|PF00355:Rieske [2Fe-2S] domain	-	-	-1.19427	1.49e-13	1.57e-11	GO:0055114||GO:0008152||GO:0008150	oxidation-reduction process||metabolic process||biological_process			GO:0051537||GO:0010277||GO:0003674||GO:0005488||GO:0048037||GO:0051536||GO:0051540||GO:0003824||GO:0004497||GO:0016491||GO:0016701||GO:0016703	2 iron, 2 sulfur cluster binding||chlorophyllide a oxygenase [overall] activity||molecular_function||binding||cofactor binding||iron-sulfur cluster binding||metal cluster binding||catalytic activity||monooxygenase activity||oxidoreductase activity||oxidoreductase activity, acting on single donors with incorporation of molecular oxygen||oxidoreductase activity, acting on single donors with incorpo…	sbi00860||sbi01110	Porphyrin metabolism||Biosynthesis of secondary metabolites
Soffic_04G0004720-3P	Soffic_04G0004720-3P	Chr04G	10102109	10104409	+	1132	protein_coding	- && sp|Q9C639|LHCA5_ARATH Photosystem I chlorophyll a/b-binding protein 5, chloroplastic OS=Arabidopsis thaliana OX=3702 GN=LHCA5 PE=1 SV=1 && PF00504:Chlorophyll A-B binding protein	-	-	-1.00495	1.56e-13	1.65e-11	--	--	--	--	--	--	sbi00196||sbi01100	Photosynthesis - antenna proteins||Metabolic pathways
Soffic_02G0014470-4E	Soffic_02G0014470-4E	Chr02E	53722678	53725926	+	2180	protein_coding	- && - && -	-	-	1.17444	1.58e-13	1.66e-11	--	--	--	--	--	--	--	--
Soffic_01G0012100-1C	Soffic_01G0012100-1C	Chr01C	25273974	25275634	+	1031	protein_coding	- && - && PF13911:AhpC/TSA antioxidant enzyme	-	-	-1.60941	1.7e-13	1.78e-11	GO:0055114||GO:0008152||GO:0008150	oxidation-reduction process||metabolic process||biological_process					--	--
Soffic_04G0012780-1P	Soffic_04G0012780-1P	Chr04B	32656825	32658545	-	924	protein_coding	- && sp|Q8W593|LGUC_ARATH Probable lactoylglutathione lyase, chloroplastic OS=Arabidopsis thaliana OX=3702 GN=At1g67280 PE=1 SV=1 && PF00903:Glyoxalase/Bleomycin resistance protein/Dioxygenase superfamily	-	-	-1.16871	1.71e-13	1.79e-11	--	--	--	--	--	--	sbi00620||sbi01100	Pyruvate metabolism||Metabolic pathways
Soffic_06G0025530-2B	Soffic_06G0025530-2B	Chr06B	66013547	66014821	+	1162	protein_coding	- && sp|P27525|CB4B_SOLLC Chlorophyll a-b binding protein CP24 10B, chloroplastic OS=Solanum lycopersicum OX=4081 GN=CAP10B PE=3 SV=1 && PF00504:Chlorophyll A-B binding protein	-	-	-1.11187	1.81e-13	1.89e-11	--	--	--	--	--	--	sbi00196||sbi01100	Photosynthesis - antenna proteins||Metabolic pathways
Soffic_01G0030740-6H	Soffic_01G0030740-6H	Chr01H	86825410	86827300	+	870	protein_coding	- && sp|Q9FN15|GLD27_ARATH Protein CONSERVED IN THE GREEN LINEAGE AND DIATOMS 27, chloroplastic OS=Arabidopsis thaliana OX=3702 GN=CGLD27 PE=2 SV=1 && PF06799:Conserved in the green lineage and diatoms 27	-	-	-1.46905	2.13e-13	2.21e-11	--	--	--	--	--	--	--	--
Soffic_03G0011340-2B	Soffic_03G0011340-2B	Chr03B	26194241	26198468	-	2400	protein_coding	- && sp|Q0JNI9|PIL15_ORYSJ Transcription factor PHYTOCHROME INTERACTING FACTOR-LIKE 15 OS=Oryza sativa subsp. japonica OX=39947 GN=PIL15 PE=1 SV=2 && PF00010:Helix-loop-helix DNA-binding domain	bHLH	bHLH	1.35569	2.16e-13	2.24e-11					GO:0046983||GO:0005515||GO:0003674||GO:0005488	protein dimerization activity||protein binding||molecular_function||binding	sbi04075||sbi04712	Plant hormone signal transduction||Circadian rhythm - plant
Soffic_08G0004270-2D	Soffic_08G0004270-2D	Chr08D	9463206	9469167	+	3262	protein_coding	- && sp|O80988|GCSP2_ARATH Glycine dehydrogenase (decarboxylating) 2, mitochondrial OS=Arabidopsis thaliana OX=3702 GN=GLDP2 PE=1 SV=1 && PF02347:Glycine cleavage system P-protein	-	-	-1.20265	2.17e-13	2.24e-11	GO:0006546||GO:0055114||GO:0001505||GO:0008152||GO:0006082||GO:0006520||GO:0006544||GO:0006807||GO:0008150||GO:0009056||GO:0009063||GO:0009069||GO:0009071||GO:0009987||GO:0016054||GO:0017144||GO:0019752||GO:0042133||GO:0042135||GO:0042737||GO:0043436||GO:0044237||GO:0044238||GO:0044248||GO:0044281||GO:0044282||GO:0046395||GO:0065007||GO:0065008||GO:0071704||GO:1901564||GO:1901565||GO:1901575||GO:…	glycine catabolic process||oxidation-reduction process||regulation of neurotransmitter levels||metabolic process||organic acid metabolic process||cellular amino acid metabolic process||glycine metabolic process||nitrogen compound metabolic process||biological_process||catabolic process||cellular amino acid catabolic process||serine family amino acid metabolic process||serine family amino acid cat…			GO:0004375||GO:0003674||GO:0003824||GO:0016491||GO:0016638||GO:0016642	glycine dehydrogenase (decarboxylating) activity||molecular_function||catalytic activity||oxidoreductase activity||oxidoreductase activity, acting on the CH-NH2 group of donors||oxidoreductase activity, acting on the CH-NH2 group of donors, disulfide as acceptor	sbi00260||sbi00630||sbi01100||sbi01110||sbi01200	Glycine, serine and threonine metabolism||Glyoxylate and dicarboxylate metabolism||Metabolic pathways||Biosynthesis of secondary metabolites||Carbon metabolism
Soffic_04G0021490-6G	Soffic_04G0021490-6G	Chr04G	59297101	59298242	+	1044	protein_coding	- && sp|Q6K8R2|CHI6_ORYSJ Chitinase 6 OS=Oryza sativa subsp. japonica OX=39947 GN=Cht6 PE=2 SV=1 && PF00187:Chitin recognition protein|PF00182:Chitinase class I	-	-	-1.16986	2.17e-13	2.24e-11	GO:0006032||GO:0016998||GO:0008152||GO:0006022||GO:0006026||GO:0006030||GO:0006040||GO:0006807||GO:0008150||GO:0009056||GO:0009057||GO:0009987||GO:0017144||GO:0042737||GO:0043170||GO:0044237||GO:0044248||GO:0046348||GO:0071704||GO:1901071||GO:1901072||GO:1901135||GO:1901136||GO:1901564||GO:1901565||GO:1901575||GO:0044036||GO:0044260||GO:0071554	chitin catabolic process||cell wall macromolecule catabolic process||metabolic process||aminoglycan metabolic process||aminoglycan catabolic process||chitin metabolic process||amino sugar metabolic process||nitrogen compound metabolic process||biological_process||catabolic process||macromolecule catabolic process||cellular process||drug metabolic process||drug catabolic process||macromolecule met…			GO:0008061||GO:0004568||GO:0003674||GO:0005488||GO:0008144||GO:0097367||GO:0003824||GO:0004553||GO:0016787||GO:0016798	chitin binding||chitinase activity||molecular_function||binding||drug binding||carbohydrate derivative binding||catalytic activity||hydrolase activity, hydrolyzing O-glycosyl compounds||hydrolase activity||hydrolase activity, acting on glycosyl bonds	sbi00520||sbi01100	Amino sugar and nucleotide sugar metabolism||Metabolic pathways
Soffic_04G0021470-2B	Soffic_04G0021470-2B	Chr04B	62941094	62942213	+	1029	protein_coding	- && sp|Q6K8R2|CHI6_ORYSJ Chitinase 6 OS=Oryza sativa subsp. japonica OX=39947 GN=Cht6 PE=2 SV=1 && PF00182:Chitinase class I|PF00187:Chitin recognition protein	-	-	-1.00233	2.43e-13	2.5e-11	GO:0006032||GO:0016998||GO:0008152||GO:0006022||GO:0006026||GO:0006030||GO:0006040||GO:0006807||GO:0008150||GO:0009056||GO:0009057||GO:0009987||GO:0017144||GO:0042737||GO:0043170||GO:0044237||GO:0044248||GO:0046348||GO:0071704||GO:1901071||GO:1901072||GO:1901135||GO:1901136||GO:1901564||GO:1901565||GO:1901575||GO:0044036||GO:0044260||GO:0071554	chitin catabolic process||cell wall macromolecule catabolic process||metabolic process||aminoglycan metabolic process||aminoglycan catabolic process||chitin metabolic process||amino sugar metabolic process||nitrogen compound metabolic process||biological_process||catabolic process||macromolecule catabolic process||cellular process||drug metabolic process||drug catabolic process||macromolecule met…			GO:0008061||GO:0004568||GO:0003674||GO:0005488||GO:0008144||GO:0097367||GO:0003824||GO:0004553||GO:0016787||GO:0016798	chitin binding||chitinase activity||molecular_function||binding||drug binding||carbohydrate derivative binding||catalytic activity||hydrolase activity, hydrolyzing O-glycosyl compounds||hydrolase activity||hydrolase activity, acting on glycosyl bonds	sbi00520||sbi01100	Amino sugar and nucleotide sugar metabolism||Metabolic pathways
Soffic_03G0029860-1P	Soffic_03G0029860-1P	Chr03B	79991242	79997266	-	832	protein_coding	- && sp|P46297|RS23_FRAAN 40S ribosomal protein S23 OS=Fragaria ananassa OX=3747 GN=RPS23 PE=2 SV=1 && PF00164:Ribosomal protein S12/S23	-	-	2.79668	2.47e-13	2.53e-11	GO:0006412||GO:0008152||GO:0006518||GO:0006807||GO:0008150||GO:0009058||GO:0009059||GO:0009987||GO:0010467||GO:0019538||GO:0034641||GO:0034645||GO:0043043||GO:0043170||GO:0043603||GO:0043604||GO:0044237||GO:0044238||GO:0044249||GO:0044260||GO:0044267||GO:0044271||GO:0071704||GO:1901564||GO:1901566||GO:1901576	translation||metabolic process||peptide metabolic process||nitrogen compound metabolic process||biological_process||biosynthetic process||macromolecule biosynthetic process||cellular process||gene expression||protein metabolic process||cellular nitrogen compound metabolic process||cellular macromolecule biosynthetic process||peptide biosynthetic process||macromolecule metabolic process||cellular …	GO:0005840||GO:0005622||GO:0005575||GO:0005623||GO:0005737||GO:0032991||GO:0043226||GO:0043228||GO:0043229||GO:0043232||GO:0044424||GO:0044444||GO:0044464||GO:1990904	ribosome||intracellular||cellular_component||cell||cytoplasm||protein-containing complex||organelle||non-membrane-bounded organelle||intracellular organelle||intracellular non-membrane-bounded organelle||intracellular part||cytoplasmic part||cell part||ribonucleoprotein complex	GO:0003735||GO:0003674||GO:0005198	structural constituent of ribosome||molecular_function||structural molecule activity	sbi03010	Ribosome
Soffic_04G0006300-3D	Soffic_04G0006300-3D	Chr04D	13765564	13767715	+	1434	protein_coding	- && sp|Q8W1W9|5MAT1_SALSN Malonyl-coenzyme:anthocyanin 5-O-glucoside-6'''-O-malonyltransferase OS=Salvia splendens OX=180675 GN=5MAT1 PE=1 SV=1 && PF02458:Transferase family	-	-	-1.56528	2.49e-13	2.54e-11					GO:0016747||GO:0003674||GO:0003824||GO:0016740||GO:0016746	transferase activity, transferring acyl groups other than amino-acyl groups||molecular_function||catalytic activity||transferase activity||transferase activity, transferring acyl groups	--	--
Soffic_03G0023230-3D	Soffic_03G0023230-3D	Chr03D	64331255	64334197	+	1146	protein_coding	- && sp|B8A833|SWT2B_ORYSI Bidirectional sugar transporter SWEET2b OS=Oryza sativa subsp. indica OX=39946 GN=SWEET2B PE=3 SV=1 && PF03083:Sugar efflux transporter for intercellular exchange	-	-	-1.66421	2.5e-13	2.55e-11			GO:0016021||GO:0005575||GO:0016020||GO:0031224||GO:0044425	integral component of membrane||cellular_component||membrane||intrinsic component of membrane||membrane part			--	--
Soffic_06G0000250-2B	Soffic_06G0000250-2B	Chr06B	931609	937761	+	2460	protein_coding	- && sp|B4XT64|NAL1_ORYSJ Protein NARROW LEAF 1 OS=Oryza sativa subsp. japonica OX=39947 GN=NAL1 PE=1 SV=1 && -	-	-	2.28687	2.52e-13	2.56e-11	--	--	--	--	--	--	--	--
Soffic_01G0014130-3P	Soffic_01G0014130-3P	Chr01C	29740363	29745644	-	2392	protein_coding	- && sp|Q02028|HSP7S_PEA Stromal 70 kDa heat shock-related protein, chloroplastic OS=Pisum sativum OX=3888 GN=HSP70 PE=2 SV=1 && PF00012:Hsp70 protein|PF10712:NAD-specific glutamate dehydrogenase	-	-	-1.30867	2.6e-13	2.64e-11	--	--	--	--	--	--	sbi03040||sbi04141||sbi04144	Spliceosome||Protein processing in endoplasmic reticulum||Endocytosis
Soffic_06G0010350-1A	Soffic_06G0010350-1A	Chr06A	36560400	36562701	+	1631	protein_coding	- && sp|F4J1Q9|AVT1I_ARATH Amino acid transporter AVT1I OS=Arabidopsis thaliana OX=3702 GN=AVT1I PE=3 SV=1 && PF01490:Transmembrane amino acid transporter protein	-	-	1.6886	2.8e-13	2.83e-11	--	--	--	--	--	--	--	--
Soffic_10G0014290-5E	Soffic_10G0014290-5E	Chr10E	40941539	40948826	-	3258	protein_coding	- && sp|P15804|CAPP3_SORBI Phosphoenolpyruvate carboxylase 3 OS=Sorghum bicolor OX=4558 PE=1 SV=2 && PF00311:Phosphoenolpyruvate carboxylase	-	-	-1.03032	2.81e-13	2.83e-11	GO:0006099||GO:0015977||GO:0008152||GO:0006082||GO:0006091||GO:0006101||GO:0055114||GO:0008150||GO:0009060||GO:0009987||GO:0015980||GO:0016999||GO:0017144||GO:0019752||GO:0043436||GO:0044237||GO:0044238||GO:0044281||GO:0045333||GO:0071704||GO:0072350	tricarboxylic acid cycle||carbon fixation||metabolic process||organic acid metabolic process||generation of precursor metabolites and energy||citrate metabolic process||oxidation-reduction process||biological_process||aerobic respiration||cellular process||energy derivation by oxidation of organic compounds||antibiotic metabolic process||drug metabolic process||carboxylic acid metabolic process||…			GO:0003824||GO:0008964||GO:0003674||GO:0004611||GO:0016829||GO:0016830||GO:0016831	catalytic activity||phosphoenolpyruvate carboxylase activity||molecular_function||phosphoenolpyruvate carboxykinase activity||lyase activity||carbon-carbon lyase activity||carboxy-lyase activity	sbi00620||sbi00710||sbi01100||sbi01200	Pyruvate metabolism||Carbon fixation in photosynthetic organisms||Metabolic pathways||Carbon metabolism
LAp_01D0039680	LAp_01D0039680	Chr01D	100863275	100866334	+	1720	protein_coding	- && sp|P48621|FAD3C_SOYBN Omega-3 fatty acid desaturase, chloroplastic OS=Glycine max OX=3847 GN=FAD7 PE=2 SV=1 && PF11960:Domain of unknown function (DUF3474)|PF00487:Fatty acid desaturase	-	-	-2.82338	2.93e-13	2.94e-11	GO:0055114||GO:0006629||GO:0008152||GO:0008150||GO:0044238||GO:0071704	oxidation-reduction process||lipid metabolic process||metabolic process||biological_process||primary metabolic process||organic substance metabolic process			GO:0016717||GO:0003674||GO:0003824||GO:0016491||GO:0016705	oxidoreductase activity, acting on paired donors, with oxidation of a pair of donors resulting in the reduction of molecular oxygen to two molecules of water||molecular_function||catalytic activity||oxidoreductase activity||oxidoreductase activity, acting on paired donors, with incorporation or reduction of molecular oxygen	--	--
Soffic_05G0007640-4E	Soffic_05G0007640-4E	Chr05E	22554289	22558215	-	1928	protein_coding	- && sp|P52588|PDI_MAIZE Protein disulfide-isomerase OS=Zea mays OX=4577 GN=PDI PE=2 SV=1 && PF13848:Thioredoxin-like domain|PF00085:Thioredoxin	-	-	1.31111	3.24e-13	3.25e-11	--	--	--	--	--	--	sbi04141	Protein processing in endoplasmic reticulum
Soffic_06G0017890-5G	Soffic_06G0017890-5G	Chr06G	50964421	50965456	+	1036	protein_coding	- && sp|A2XWL6|DRE1E_ORYSI Dehydration-responsive element-binding protein 1E OS=Oryza sativa subsp. indica OX=39946 GN=DREB1E PE=3 SV=1 && PF00847:AP2 domain	AP2/ERF-ERF	AP2/ERF->AP2/ERF-ERF	1.2235	3.4e-13	3.4e-11	GO:0006355||GO:0008152||GO:0006139||GO:0006351||GO:0006725||GO:0006807||GO:0008150||GO:0009058||GO:0009059||GO:0009889||GO:0009987||GO:0010467||GO:0010468||GO:0010556||GO:0016070||GO:0018130||GO:0019219||GO:0019222||GO:0019438||GO:0031323||GO:0031326||GO:0032774||GO:0034641||GO:0034645||GO:0034654||GO:0043170||GO:0044237||GO:0044238||GO:0044249||GO:0044260||GO:0044271||GO:0046483||GO:0050789||GO:…	regulation of transcription, DNA-templated||metabolic process||nucleobase-containing compound metabolic process||transcription, DNA-templated||cellular aromatic compound metabolic process||nitrogen compound metabolic process||biological_process||biosynthetic process||macromolecule biosynthetic process||regulation of biosynthetic process||cellular process||gene expression||regulation of gene expre…			GO:0003677||GO:0003700||GO:0003674||GO:0003676||GO:0005488||GO:0097159||GO:1901363||GO:0140110	DNA binding||DNA binding transcription factor activity||molecular_function||nucleic acid binding||binding||organic cyclic compound binding||heterocyclic compound binding||transcription regulator activity	--	--
Soffic_09G0012660-2H	Soffic_09G0012660-2H	Chr09H	44293673	44296093	-	994	protein_coding	- && sp|Q75HV0|CCP31_ORYSJ Cyclin-P3-1 OS=Oryza sativa subsp. japonica OX=39947 GN=CYCP3-1 PE=3 SV=1 && PF08613:Cyclin	-	-	1.58899	3.48e-13	3.47e-11	GO:0000079||GO:0008152||GO:0001932||GO:0051726||GO:0006464||GO:0006468||GO:0006793||GO:0006796||GO:0006807||GO:0007049||GO:0008150||GO:0009987||GO:0016310||GO:0019220||GO:0019222||GO:0019538||GO:0031323||GO:0031399||GO:0032268||GO:0036211||GO:0042325||GO:0043170||GO:0043412||GO:0043549||GO:0044237||GO:0044238||GO:0044260||GO:0044267||GO:0045859||GO:0050789||GO:0050790||GO:0050794||GO:0051171||GO:…	regulation of cyclin-dependent protein serine/threonine kinase activity||metabolic process||regulation of protein phosphorylation||regulation of cell cycle||cellular protein modification process||protein phosphorylation||phosphorus metabolic process||phosphate-containing compound metabolic process||nitrogen compound metabolic process||cell cycle||biological_process||cellular process||phosphorylat…			GO:0019901||GO:0005515||GO:0003674||GO:0005488||GO:0019899||GO:0019900	protein kinase binding||protein binding||molecular_function||binding||enzyme binding||kinase binding	--	--
Soffic_10G0014640-7G	Soffic_10G0014640-7G	Chr10G	43231391	43238759	-	3252	protein_coding	- && sp|P15804|CAPP3_SORBI Phosphoenolpyruvate carboxylase 3 OS=Sorghum bicolor OX=4558 PE=1 SV=2 && PF00311:Phosphoenolpyruvate carboxylase	-	-	-1.21439	3.56e-13	3.55e-11	GO:0006099||GO:0015977||GO:0008152||GO:0006082||GO:0006091||GO:0006101||GO:0055114||GO:0008150||GO:0009060||GO:0009987||GO:0015980||GO:0016999||GO:0017144||GO:0019752||GO:0043436||GO:0044237||GO:0044238||GO:0044281||GO:0045333||GO:0071704||GO:0072350	tricarboxylic acid cycle||carbon fixation||metabolic process||organic acid metabolic process||generation of precursor metabolites and energy||citrate metabolic process||oxidation-reduction process||biological_process||aerobic respiration||cellular process||energy derivation by oxidation of organic compounds||antibiotic metabolic process||drug metabolic process||carboxylic acid metabolic process||…			GO:0003824||GO:0008964||GO:0003674||GO:0004611||GO:0016829||GO:0016830||GO:0016831	catalytic activity||phosphoenolpyruvate carboxylase activity||molecular_function||phosphoenolpyruvate carboxykinase activity||lyase activity||carbon-carbon lyase activity||carboxy-lyase activity	sbi00620||sbi00710||sbi01100||sbi01200	Pyruvate metabolism||Carbon fixation in photosynthetic organisms||Metabolic pathways||Carbon metabolism
Soffic_03G0037650-1P	Soffic_03G0037650-1P	Chr03B	95521392	95522493	-	997	protein_coding	- && sp|Q03662|GSTX1_TOBAC Probable glutathione S-transferase OS=Nicotiana tabacum OX=4097 PE=2 SV=1 && PF00043:Glutathione S-transferase, C-terminal domain|PF13417:Glutathione S-transferase, N-terminal domain	-	-	1.35444	3.66e-13	3.64e-11	GO:0006749||GO:0006790||GO:0008152||GO:0006518||GO:0006575||GO:0006807||GO:0008150||GO:0009987||GO:0034641||GO:0043603||GO:0044237||GO:0051186||GO:0071704||GO:1901564	glutathione metabolic process||sulfur compound metabolic process||metabolic process||peptide metabolic process||cellular modified amino acid metabolic process||nitrogen compound metabolic process||biological_process||cellular process||cellular nitrogen compound metabolic process||cellular amide metabolic process||cellular metabolic process||cofactor metabolic process||organic substance metabolic …			GO:0005515||GO:0003674||GO:0005488	protein binding||molecular_function||binding	sbi00480||sbi01100	Glutathione metabolism||Metabolic pathways
Soffic_10G0025570-4G	Soffic_10G0025570-4G	Chr10G	71314091	71316448	+	1009	protein_coding	- && sp|Q6ICL3|TNG2_HUMAN Transport and Golgi organization protein 2 homolog OS=Homo sapiens OX=9606 GN=TANGO2 PE=2 SV=1 && PF05742:Transport and Golgi organisation 2	-	-	2.79956	3.87e-13	3.84e-11	--	--	--	--	--	--	--	--
Soffic_04G0010890-4G	Soffic_04G0010890-4G	Chr04G	25060890	25062360	-	834	protein_coding	- && sp|Q6Z7L3|TRL31_ORYSJ Thioredoxin-like 3-1, chloroplastic OS=Oryza sativa subsp. japonica OX=39947 GN=Os02g0774100 PE=3 SV=2 && PF00085:Thioredoxin	-	-	1.57604	4.15e-13	4.09e-11	--	--	--	--	--	--	--	--
LAp_04G0029810	LAp_04G0029810	Chr04G	77626519	77627259	-	741	protein_coding	- && sp|P42736|RAP23_ARATH Ethylene-responsive transcription factor RAP2-3 OS=Arabidopsis thaliana OX=3702 GN=RAP2-3 PE=1 SV=2 && PF00847:AP2 domain	AP2/ERF-ERF	AP2/ERF->AP2/ERF-ERF	-1.10658	4.16e-13	4.09e-11	GO:0006355||GO:0008152||GO:0006139||GO:0006351||GO:0006725||GO:0006807||GO:0008150||GO:0009058||GO:0009059||GO:0009889||GO:0009987||GO:0010467||GO:0010468||GO:0010556||GO:0016070||GO:0018130||GO:0019219||GO:0019222||GO:0019438||GO:0031323||GO:0031326||GO:0032774||GO:0034641||GO:0034645||GO:0034654||GO:0043170||GO:0044237||GO:0044238||GO:0044249||GO:0044260||GO:0044271||GO:0046483||GO:0050789||GO:…	regulation of transcription, DNA-templated||metabolic process||nucleobase-containing compound metabolic process||transcription, DNA-templated||cellular aromatic compound metabolic process||nitrogen compound metabolic process||biological_process||biosynthetic process||macromolecule biosynthetic process||regulation of biosynthetic process||cellular process||gene expression||regulation of gene expre…			GO:0003677||GO:0003700||GO:0003674||GO:0003676||GO:0005488||GO:0097159||GO:1901363||GO:0140110	DNA binding||DNA binding transcription factor activity||molecular_function||nucleic acid binding||binding||organic cyclic compound binding||heterocyclic compound binding||transcription regulator activity	--	--
Soffic_03G0002220-7H	Soffic_03G0002220-7H	Chr03H	5613356	5615325	+	1970	protein_coding	- && sp|Q9FU27|C3H2_ORYSJ Zinc finger CCCH domain-containing protein 2 OS=Oryza sativa subsp. japonica OX=39947 GN=Os01g0192000 PE=2 SV=1 && PF00642:Zinc finger C-x8-C-x5-C-x3-H type (and similar)	C3H	C3H	2.2646	4.21e-13	4.14e-11					GO:0046872||GO:0003674||GO:0005488||GO:0043167||GO:0043169	metal ion binding||molecular_function||binding||ion binding||cation binding	--	--
LAp_02B0004970	LAp_02B0004970	Chr02B	14259601	14264865	-	1946	protein_coding	- && sp|B7ZWR6|OEP61_ARATH Outer envelope protein 61 OS=Arabidopsis thaliana OX=3702 GN=OEP61 PE=1 SV=1 && PF00515:Tetratricopeptide repeat	-	-	-1.35128	4.41e-13	4.33e-11					GO:0005515||GO:0003674||GO:0005488	protein binding||molecular_function||binding	--	--
Soffic_07G0007830-2C	Soffic_07G0007830-2C	Chr07C	24456836	24465358	+	3823	protein_coding	- && sp|Q7XA40|RGA3_SOLBU Putative disease resistance protein RGA3 OS=Solanum bulbocastanum OX=147425 GN=RGA3 PE=2 SV=2 && PF00931:NB-ARC domain|PF18052:Rx N-terminal domain	-	-	-1.42038	4.47e-13	4.38e-11					GO:0043531||GO:0000166||GO:0003674||GO:0005488||GO:0017076||GO:0030554||GO:0032553||GO:0032555||GO:0032559||GO:0036094||GO:0043167||GO:0043168||GO:0097159||GO:0097367||GO:1901265||GO:1901363	ADP binding||nucleotide binding||molecular_function||binding||purine nucleotide binding||adenyl nucleotide binding||ribonucleotide binding||purine ribonucleotide binding||adenyl ribonucleotide binding||small molecule binding||ion binding||anion binding||organic cyclic compound binding||carbohydrate derivative binding||nucleoside phosphate binding||heterocyclic compound binding	--	--
Soffic_03G0005820-1A	Soffic_03G0005820-1A	Chr03A	13463812	13464454	-	552	protein_coding	- && - && PF00582:Universal stress protein family	-	-	1.42566	4.48e-13	4.38e-11	--	--	--	--	--	--	--	--
LAp_07H0017900	LAp_07H0017900	Chr07H	63117498	63117938	-	441	protein_coding	- && sp|P27787|FER1_MAIZE Ferredoxin-1, chloroplastic OS=Zea mays OX=4577 GN=FDX1 PE=1 SV=1 && PF00111:2Fe-2S iron-sulfur cluster binding domain	-	-	-1.60511	4.53e-13	4.42e-11					GO:0009055||GO:0051536||GO:0003674||GO:0003824||GO:0016491||GO:0005488||GO:0048037||GO:0051540	electron transfer activity||iron-sulfur cluster binding||molecular_function||catalytic activity||oxidoreductase activity||binding||cofactor binding||metal cluster binding	sbi00195||sbi01100	Photosynthesis||Metabolic pathways
LAp_02D0030850	LAp_02D0030850	Chr02D	88303613	88304940	-	1328	protein_coding	- && sp|Q8GT95|PGIP1_ORYSJ Polygalacturonase inhibitor 1 OS=Oryza sativa subsp. japonica OX=39947 GN=FOR1 PE=2 SV=1 && PF08263:Leucine rich repeat N-terminal domain|PF13855:Leucine rich repeat	-	-	2.00529	5.07e-13	4.93e-11					GO:0005515||GO:0003674||GO:0005488	protein binding||molecular_function||binding	--	--
LAp_01C0027260	LAp_01C0027260	Chr01C	64690920	64696539	+	2015	protein_coding	- && sp|Q5KS41|WSD11_ARATH Wax ester synthase/diacylglycerol acyltransferase 11 OS=Arabidopsis thaliana OX=3702 GN=WSD11 PE=1 SV=1 && PF06974:WS/DGAT C-terminal domain|PF03007:Wax ester synthase-like Acyl-CoA acyltransferase domain	-	-	-1.31597	5.13e-13	4.99e-11	GO:0045017||GO:0008152||GO:0006629||GO:0008150||GO:0008610||GO:0009058||GO:0009987||GO:0044237||GO:0044238||GO:0044249||GO:0044255||GO:0046486||GO:0071704||GO:1901576	glycerolipid biosynthetic process||metabolic process||lipid metabolic process||biological_process||lipid biosynthetic process||biosynthetic process||cellular process||cellular metabolic process||primary metabolic process||cellular biosynthetic process||cellular lipid metabolic process||glycerolipid metabolic process||organic substance metabolic process||organic substance biosynthetic process			GO:0004144||GO:0003674||GO:0003824||GO:0008374||GO:0016411||GO:0016740||GO:0016746||GO:0016747	diacylglycerol O-acyltransferase activity||molecular_function||catalytic activity||O-acyltransferase activity||acylglycerol O-acyltransferase activity||transferase activity||transferase activity, transferring acyl groups||transferase activity, transferring acyl groups other than amino-acyl groups	--	--
Soffic_04G0018770-1A	Soffic_04G0018770-1A	Chr04A	54309803	54310255	-	366	protein_coding	- && sp|Q9SGZ8|FLZ6_ARATH FCS-Like Zinc finger 6 OS=Arabidopsis thaliana OX=3702 GN=FLZ6 PE=1 SV=1 && PF04570:zinc-finger of the FCS-type, C2-C2	-	-	4.13879	5.53e-13	5.36e-11	--	--	--	--	--	--	--	--
Soffic_06G0009380-2B	Soffic_06G0009380-2B	Chr06B	33657591	33659540	+	1540	protein_coding	- && sp|P09315|G3PA_MAIZE Glyceraldehyde-3-phosphate dehydrogenase A, chloroplastic OS=Zea mays OX=4577 GN=GAPA PE=2 SV=1 && PF02800:Glyceraldehyde 3-phosphate dehydrogenase, C-terminal domain|PF00044:Glyceraldehyde 3-phosphate dehydrogenase, NAD binding domain	-	-	-2.07891	5.53e-13	5.36e-11	GO:0055114||GO:0008152||GO:0008150	oxidation-reduction process||metabolic process||biological_process			GO:0016620||GO:0051287||GO:0003674||GO:0003824||GO:0016491||GO:0016903||GO:0000166||GO:0005488||GO:0036094||GO:0048037||GO:0050662||GO:0097159||GO:1901265||GO:1901363	oxidoreductase activity, acting on the aldehyde or oxo group of donors, NAD or NADP as acceptor||NAD binding||molecular_function||catalytic activity||oxidoreductase activity||oxidoreductase activity, acting on the aldehyde or oxo group of donors||nucleotide binding||binding||small molecule binding||cofactor binding||coenzyme binding||organic cyclic compound binding||nucleoside phosphate binding||…	sbi00710||sbi01100||sbi01200	Carbon fixation in photosynthetic organisms||Metabolic pathways||Carbon metabolism
Soffic_01G0003360-1B	Soffic_01G0003360-1B	Chr01B	7259985	7261301	-	1317	protein_coding	- && - && -	-	-	3.59985	5.63e-13	5.44e-11	--	--	--	--	--	--	--	--
Soffic_03G0013460-5G	Soffic_03G0013460-5G	Chr03G	32290177	32302969	-	4669	protein_coding	- && sp|Q9LZJ5|AB14C_ARATH ABC transporter C family member 14 OS=Arabidopsis thaliana OX=3702 GN=ABCC14 PE=1 SV=1 && PF00005:ABC transporter|PF00664:ABC transporter transmembrane region	-	-	-1.43784	5.75e-13	5.54e-11	GO:0055085||GO:0006810||GO:0008150||GO:0051179||GO:0051234	transmembrane transport||transport||biological_process||localization||establishment of localization	GO:0016021||GO:0005575||GO:0016020||GO:0031224||GO:0044425	integral component of membrane||cellular_component||membrane||intrinsic component of membrane||membrane part	GO:0005524||GO:0042626||GO:0000166||GO:0003674||GO:0005488||GO:0008144||GO:0017076||GO:0030554||GO:0032553||GO:0032555||GO:0032559||GO:0035639||GO:0036094||GO:0043167||GO:0043168||GO:0097159||GO:0097367||GO:1901265||GO:1901363||GO:0042623||GO:0003824||GO:0017111||GO:0005215||GO:0022857||GO:0016887||GO:0015399||GO:0015405||GO:0016462||GO:0016787||GO:0016817||GO:0016818||GO:0022804||GO:0043492	ATP binding||ATPase activity, coupled to transmembrane movement of substances||nucleotide binding||molecular_function||binding||drug binding||purine nucleotide binding||adenyl nucleotide binding||ribonucleotide binding||purine ribonucleotide binding||adenyl ribonucleotide binding||purine ribonucleoside triphosphate binding||small molecule binding||ion binding||anion binding||organic cyclic compou…	sbi02010	ABC transporters
Soffic_03G0024820-4D	Soffic_03G0024820-4D	Chr03D	67710723	67712514	+	1792	protein_coding	- && sp|Q4R1I9|ANGLT_ROSHC Anthocyanidin 5,3-O-glucosyltransferase OS=Rosa hybrid cultivar OX=128735 GN=RhGT1 PE=2 SV=1 && PF00201:UDP-glucoronosyl and UDP-glucosyl transferase	-	-	-1.46795	5.9e-13	5.68e-11					GO:0008194||GO:0003674||GO:0003824||GO:0016740||GO:0016757	UDP-glycosyltransferase activity||molecular_function||catalytic activity||transferase activity||transferase activity, transferring glycosyl groups	--	--
Soffic_01G0008980-3D	Soffic_01G0008980-3D	Chr01D	18037655	18040984	-	1300	protein_coding	- && sp|E5RQA1|GHD7_ORYSJ Transcription factor GHD7 OS=Oryza sativa subsp. japonica OX=39947 GN=GHD7 PE=1 SV=1 && PF06203:CCT motif	Others	Others	-2.59531	6.13e-13	5.89e-11					GO:0005515||GO:0003674||GO:0005488	protein binding||molecular_function||binding	--	--
Soffic_07G0003270-5E	Soffic_07G0003270-5E	Chr07E	8086775	8101876	+	2739	protein_coding	- && sp|A0A0G3VTN5|LHY_PETHY Protein LATE ELONGATED HYPOCOTYL OS=Petunia hybrida OX=4102 GN=LHY PE=2 SV=1 && PF00249:Myb-like DNA-binding domain	MYB-related	MYB->MYB-related	-1.24297	6.4e-13	6.14e-11	--	--	--	--	--	--	sbi04712	Circadian rhythm - plant
Soffic_06G0015090-5E	Soffic_06G0015090-5E	Chr06E	47022543	47026706	+	1024	protein_coding	- && sp|A4UHT7|SALR_PAPBR Salutaridine reductase OS=Papaver bracteatum OX=215227 GN=SALR PE=1 SV=1 && PF00106:short chain dehydrogenase	-	-	-3.23682	7.09e-13	6.77e-11	GO:0055114||GO:0008152||GO:0008150	oxidation-reduction process||metabolic process||biological_process					sbi00902||sbi01110	Monoterpenoid biosynthesis||Biosynthesis of secondary metabolites
Soffic_07G0012480-2B	Soffic_07G0012480-2B	Chr07B	44089446	44096916	-	3090	protein_coding	- && sp|P16081|NIA1_ORYSJ Nitrate reductase [NADH] 1 OS=Oryza sativa subsp. japonica OX=39947 GN=NIA1 PE=2 SV=3 && PF00173:Cytochrome b5-like Heme/Steroid binding domain|PF00970:Oxidoreductase FAD-binding domain|PF00174:Oxidoreductase molybdopterin binding domain|PF00175:Oxidoreductase NAD-binding domain|PF03404:Mo-co oxidoreductase dimerisation domain	-	-	-2.99945	7.23e-13	6.89e-11	GO:0055114||GO:0008152||GO:0008150	oxidation-reduction process||metabolic process||biological_process			GO:0016491||GO:0030151||GO:0003674||GO:0003824||GO:0005488||GO:0046872||GO:0043167||GO:0043169||GO:0046914	oxidoreductase activity||molybdenum ion binding||molecular_function||catalytic activity||binding||metal ion binding||ion binding||cation binding||transition metal ion binding	sbi00910||sbi01100	Nitrogen metabolism||Metabolic pathways
LAp_04B0003180	LAp_04B0003180	Chr04B	7725380	7725832	+	366	protein_coding	- && sp|Q9SGZ8|FLZ6_ARATH FCS-Like Zinc finger 6 OS=Arabidopsis thaliana OX=3702 GN=FLZ6 PE=1 SV=1 && PF04570:zinc-finger of the FCS-type, C2-C2	-	-	2.10828	7.34e-13	6.99e-11	--	--	--	--	--	--	--	--
LAp_00020020	LAp_00020020	utg000784l_3050000_3051999	665	1417	+	753	protein_coding	- && sp|P31110|TLP_ORYSJ Thaumatin-like protein OS=Oryza sativa subsp. japonica OX=39947 GN=Os12g0628600 PE=1 SV=1 && PF00314:Thaumatin family	-	-	-1.33992	7.37e-13	7e-11	--	--	--	--	--	--	--	--
Soffic_10G0006540-2D	Soffic_10G0006540-2D	Chr10D	16032767	16034660	-	1679	protein_coding	- && sp|Q6AVN2|SIRP1_ORYSJ E3 ubiquitin-protein ligase SIRP1 OS=Oryza sativa subsp. japonica OX=39947 GN=SIRP1 PE=1 SV=1 && PF13639:Ring finger domain	-	-	1.18819	8.09e-13	7.67e-11	--	--	--	--	--	--	--	--
Soffic_02G0034390-3C	Soffic_02G0034390-3C	Chr02C	92707330	92709620	+	967	protein_coding	- && - && -	-	-	1.15408	8.23e-13	7.78e-11	--	--	--	--	--	--	--	--
Soffic_10G0014670-1B	Soffic_10G0014670-1B	Chr10B	46758024	46758475	+	339	protein_coding	- && sp|Q9SGZ8|FLZ6_ARATH FCS-Like Zinc finger 6 OS=Arabidopsis thaliana OX=3702 GN=FLZ6 PE=1 SV=1 && PF04570:zinc-finger of the FCS-type, C2-C2	-	-	2.25487	8.26e-13	7.79e-11	--	--	--	--	--	--	--	--
Soffic_04G0028760-2B	Soffic_04G0028760-2B	Chr04B	78415548	78416288	-	741	protein_coding	- && sp|P42736|RAP23_ARATH Ethylene-responsive transcription factor RAP2-3 OS=Arabidopsis thaliana OX=3702 GN=RAP2-3 PE=1 SV=2 && PF00847:AP2 domain	AP2/ERF-ERF	AP2/ERF->AP2/ERF-ERF	-1.00692	8.49e-13	7.97e-11	GO:0006355||GO:0008152||GO:0006139||GO:0006351||GO:0006725||GO:0006807||GO:0008150||GO:0009058||GO:0009059||GO:0009889||GO:0009987||GO:0010467||GO:0010468||GO:0010556||GO:0016070||GO:0018130||GO:0019219||GO:0019222||GO:0019438||GO:0031323||GO:0031326||GO:0032774||GO:0034641||GO:0034645||GO:0034654||GO:0043170||GO:0044237||GO:0044238||GO:0044249||GO:0044260||GO:0044271||GO:0046483||GO:0050789||GO:…	regulation of transcription, DNA-templated||metabolic process||nucleobase-containing compound metabolic process||transcription, DNA-templated||cellular aromatic compound metabolic process||nitrogen compound metabolic process||biological_process||biosynthetic process||macromolecule biosynthetic process||regulation of biosynthetic process||cellular process||gene expression||regulation of gene expre…			GO:0003677||GO:0003700||GO:0003674||GO:0003676||GO:0005488||GO:0097159||GO:1901363||GO:0140110	DNA binding||DNA binding transcription factor activity||molecular_function||nucleic acid binding||binding||organic cyclic compound binding||heterocyclic compound binding||transcription regulator activity	--	--
Soffic_04G0020920-4D	Soffic_04G0020920-4D	Chr04D	60007623	60008742	+	1028	protein_coding	- && sp|Q6K8R2|CHI6_ORYSJ Chitinase 6 OS=Oryza sativa subsp. japonica OX=39947 GN=Cht6 PE=2 SV=1 && PF00187:Chitin recognition protein|PF00182:Chitinase class I	-	-	-1.07085	8.68e-13	8.13e-11	GO:0006032||GO:0016998||GO:0008152||GO:0006022||GO:0006026||GO:0006030||GO:0006040||GO:0006807||GO:0008150||GO:0009056||GO:0009057||GO:0009987||GO:0017144||GO:0042737||GO:0043170||GO:0044237||GO:0044248||GO:0046348||GO:0071704||GO:1901071||GO:1901072||GO:1901135||GO:1901136||GO:1901564||GO:1901565||GO:1901575||GO:0044036||GO:0044260||GO:0071554	chitin catabolic process||cell wall macromolecule catabolic process||metabolic process||aminoglycan metabolic process||aminoglycan catabolic process||chitin metabolic process||amino sugar metabolic process||nitrogen compound metabolic process||biological_process||catabolic process||macromolecule catabolic process||cellular process||drug metabolic process||drug catabolic process||macromolecule met…			GO:0008061||GO:0004568||GO:0003674||GO:0005488||GO:0008144||GO:0097367||GO:0003824||GO:0004553||GO:0016787||GO:0016798	chitin binding||chitinase activity||molecular_function||binding||drug binding||carbohydrate derivative binding||catalytic activity||hydrolase activity, hydrolyzing O-glycosyl compounds||hydrolase activity||hydrolase activity, acting on glycosyl bonds	sbi00520||sbi01100	Amino sugar and nucleotide sugar metabolism||Metabolic pathways
Soffic_10G0022680-5G	Soffic_10G0022680-5G	Chr10G	65087190	65088404	+	1215	protein_coding	- && sp|Q38857|XTH22_ARATH Xyloglucan endotransglucosylase/hydrolase protein 22 OS=Arabidopsis thaliana OX=3702 GN=XTH22 PE=1 SV=1 && PF00722:Glycosyl hydrolases family 16|PF06955:Xyloglucan endo-transglycosylase (XET) C-terminus	-	-	1.07822	9.44e-13	8.82e-11	GO:0005975||GO:0006073||GO:0008152||GO:0008150||GO:0044238||GO:0071704||GO:0005976||GO:0009987||GO:0043170||GO:0044042||GO:0044237||GO:0044260||GO:0044262||GO:0044264	carbohydrate metabolic process||cellular glucan metabolic process||metabolic process||biological_process||primary metabolic process||organic substance metabolic process||polysaccharide metabolic process||cellular process||macromolecule metabolic process||glucan metabolic process||cellular metabolic process||cellular macromolecule metabolic process||cellular carbohydrate metabolic process||cellula…	GO:0005618||GO:0048046||GO:0005575||GO:0005623||GO:0030312||GO:0044464||GO:0071944||GO:0005576	cell wall||apoplast||cellular_component||cell||external encapsulating structure||cell part||cell periphery||extracellular region	GO:0004553||GO:0016762||GO:0003674||GO:0003824||GO:0016787||GO:0016798||GO:0016740||GO:0016757||GO:0016758||GO:0046527	hydrolase activity, hydrolyzing O-glycosyl compounds||xyloglucan:xyloglucosyl transferase activity||molecular_function||catalytic activity||hydrolase activity||hydrolase activity, acting on glycosyl bonds||transferase activity||transferase activity, transferring glycosyl groups||transferase activity, transferring hexosyl groups||glucosyltransferase activity	--	--
LAp_04D0007480	LAp_04D0007480	Chr04D	16735861	16739094	+	2204	protein_coding	- && sp|Q39002|TLC1_ARATH ADP,ATP carrier protein 1, chloroplastic OS=Arabidopsis thaliana OX=3702 GN=AATP1 PE=1 SV=2 && PF03219:TLC ATP/ADP transporter	-	-	1.26371	9.54e-13	8.9e-11	GO:0006862||GO:0006810||GO:0008150||GO:0015748||GO:0015931||GO:0051179||GO:0051234||GO:0071702||GO:0071705	nucleotide transport||transport||biological_process||organophosphate ester transport||nucleobase-containing compound transport||localization||establishment of localization||organic substance transport||nitrogen compound transport	GO:0016021||GO:0005575||GO:0016020||GO:0031224||GO:0044425	integral component of membrane||cellular_component||membrane||intrinsic component of membrane||membrane part	GO:0005471||GO:0000295||GO:0003674||GO:0005215||GO:0022857||GO:0005346||GO:0005347||GO:0015291||GO:0008509||GO:0008514||GO:0015075||GO:0015215||GO:0015216||GO:0015217||GO:0015238||GO:0015297||GO:0015301||GO:0015605||GO:0015932||GO:0022804||GO:0099516||GO:1901505	ATP:ADP antiporter activity||adenine nucleotide transmembrane transporter activity||molecular_function||transporter activity||transmembrane transporter activity||purine ribonucleotide transmembrane transporter activity||ATP transmembrane transporter activity||secondary active transmembrane transporter activity||anion transmembrane transporter activity||organic anion transmembrane transporter acti…	--	--
LAp_00067330	LAp_00067330	utg007216l_199999_267381	35651	45081	-	1213	protein_coding	- && sp|P24805|TSJT1_TOBAC Stem-specific protein TSJT1 OS=Nicotiana tabacum OX=4097 GN=TSJT1 PE=2 SV=1 && PF12481:Aluminium induced protein	-	-	-1.56129	9.59e-13	8.93e-11	--	--	--	--	--	--	--	--
LAp_02H0019290	LAp_02H0019290	Chr02H	64421390	64422073	+	684	protein_coding	- && - && PF00036:EF hand	-	-	-1.10786	1.02e-12	9.43e-11					GO:0005509||GO:0003674||GO:0005488||GO:0046872||GO:0043167||GO:0043169	calcium ion binding||molecular_function||binding||metal ion binding||ion binding||cation binding	--	--
LAp_00010890	LAp_00010890	utg000408l_1646999_2193048	349260	351475	-	1513	protein_coding	- && sp|P26302|KPPR_WHEAT Phosphoribulokinase, chloroplastic OS=Triticum aestivum OX=4565 PE=2 SV=1 && PF00485:Phosphoribulokinase / Uridine kinase family	-	-	-1.05124	1.14e-12	1.05e-10					GO:0005524||GO:0016301||GO:0000166||GO:0003674||GO:0005488||GO:0008144||GO:0017076||GO:0030554||GO:0032553||GO:0032555||GO:0032559||GO:0035639||GO:0036094||GO:0043167||GO:0043168||GO:0097159||GO:0097367||GO:1901265||GO:1901363||GO:0003824||GO:0016740||GO:0016772	ATP binding||kinase activity||nucleotide binding||molecular_function||binding||drug binding||purine nucleotide binding||adenyl nucleotide binding||ribonucleotide binding||purine ribonucleotide binding||adenyl ribonucleotide binding||purine ribonucleoside triphosphate binding||small molecule binding||ion binding||anion binding||organic cyclic compound binding||carbohydrate derivative binding||nucl…	sbi00710||sbi01100||sbi01200	Carbon fixation in photosynthetic organisms||Metabolic pathways||Carbon metabolism
Soffic_05G0007020-2P	Soffic_05G0007020-2P	Chr05G	21681702	21682610	-	909	protein_coding	- && sp|Q8L5C6|XIP1_WHEAT Xylanase inhibitor protein 1 OS=Triticum aestivum OX=4565 GN=XIPI PE=1 SV=2 && PF00704:Glycosyl hydrolases family 18	-	-	-1.65974	1.21e-12	1.12e-10	GO:0005975||GO:0008152||GO:0008150||GO:0044238||GO:0071704	carbohydrate metabolic process||metabolic process||biological_process||primary metabolic process||organic substance metabolic process					sbi00520||sbi01100	Amino sugar and nucleotide sugar metabolism||Metabolic pathways
Soffic_01G0035430-3C	Soffic_01G0035430-3C	Chr01C	92516999	92521986	-	1867	protein_coding	- && sp|Q9USR0|CKN1_SCHPO DNA excision repair protein ckn1 OS=Schizosaccharomyces pombe (strain 972 / ATCC 24843) OX=284812 GN=ckn1 PE=1 SV=1 && PF00400:WD domain, G-beta repeat	-	-	-1.48806	1.22e-12	1.12e-10					GO:0005515||GO:0003674||GO:0005488	protein binding||molecular_function||binding	--	--
Soffic_04G0019980-4E	Soffic_04G0019980-4E	Chr04E	61208612	61213169	-	2601	protein_coding	- && sp|A2X7F7|PAL2_ORYSI Phenylalanine ammonia-lyase OS=Oryza sativa subsp. indica OX=39946 GN=ZB8 PE=3 SV=1 && PF00221:Aromatic amino acid lyase	-	-	-1.10464	1.22e-12	1.12e-10					GO:0003824||GO:0003674	catalytic activity||molecular_function	sbi00360||sbi00940||sbi01100||sbi01110	Phenylalanine metabolism||Phenylpropanoid biosynthesis||Metabolic pathways||Biosynthesis of secondary metabolites
Soffic_06G0020730-6F	Soffic_06G0020730-6F	Chr06F	62874984	62878591	-	1783	protein_coding	- && sp|P25776|ORYA_ORYSJ Oryzain alpha chain OS=Oryza sativa subsp. japonica OX=39947 GN=Os04g0650000 PE=1 SV=2 && PF08246:Cathepsin propeptide inhibitor domain (I29)|PF00396:Granulin|PF00112:Papain family cysteine protease	-	-	1.10263	1.23e-12	1.14e-10	GO:0006508||GO:0008152||GO:0006807||GO:0008150||GO:0019538||GO:0043170||GO:0044238||GO:0071704||GO:1901564	proteolysis||metabolic process||nitrogen compound metabolic process||biological_process||protein metabolic process||macromolecule metabolic process||primary metabolic process||organic substance metabolic process||organonitrogen compound metabolic process			GO:0008234||GO:0003674||GO:0003824||GO:0008233||GO:0070011||GO:0016787||GO:0140096	cysteine-type peptidase activity||molecular_function||catalytic activity||peptidase activity||peptidase activity, acting on L-amino acid peptides||hydrolase activity||catalytic activity, acting on a protein	--	--
Soffic_01G0050460-3D	Soffic_01G0050460-3D	Chr01D	123469441	123472770	-	1747	protein_coding	- && sp|Q0DV66|PAO_ORYSJ Pheophorbide a oxygenase, chloroplastic OS=Oryza sativa subsp. japonica OX=39947 GN=PAO PE=2 SV=1 && PF00355:Rieske [2Fe-2S] domain|PF08417:Pheophorbide a oxygenase	-	-	-1.2289	1.27e-12	1.16e-10	GO:0055114||GO:0008152||GO:0008150	oxidation-reduction process||metabolic process||biological_process			GO:0051537||GO:0010277||GO:0003674||GO:0005488||GO:0048037||GO:0051536||GO:0051540||GO:0003824||GO:0004497||GO:0016491||GO:0016701||GO:0016703	2 iron, 2 sulfur cluster binding||chlorophyllide a oxygenase [overall] activity||molecular_function||binding||cofactor binding||iron-sulfur cluster binding||metal cluster binding||catalytic activity||monooxygenase activity||oxidoreductase activity||oxidoreductase activity, acting on single donors with incorporation of molecular oxygen||oxidoreductase activity, acting on single donors with incorpo…	sbi00860||sbi01110	Porphyrin metabolism||Biosynthesis of secondary metabolites
Soffic_04G0007160-7H	Soffic_04G0007160-7H	Chr04H	16163583	16164898	+	1316	protein_coding	- && sp|Q7F8S5|PR2E2_ORYSJ Peroxiredoxin-2E-2, chloroplastic OS=Oryza sativa subsp. japonica OX=39947 GN=PRXIIE-2 PE=1 SV=1 && PF08534:Redoxin	-	-	-1.22755	1.36e-12	1.24e-10					GO:0016491||GO:0003674||GO:0003824	oxidoreductase activity||molecular_function||catalytic activity	--	--
Soffic_01G0034230-7H	Soffic_01G0034230-7H	Chr01H	95020216	95024152	+	1356	protein_coding	- && sp|O80934|Y2766_ARATH Uncharacterized protein At2g37660, chloroplastic OS=Arabidopsis thaliana OX=3702 GN=At2g37660 PE=1 SV=2 && PF13460:NAD(P)H-binding	-	-	-1.69446	1.37e-12	1.25e-10	--	--	--	--	--	--	--	--
Soffic_08G0006940-3D	Soffic_08G0006940-3D	Chr08D	16789018	16790615	+	1075	protein_coding	- && sp|O49292|PPD4_ARATH PsbP domain-containing protein 4, chloroplastic OS=Arabidopsis thaliana OX=3702 GN=PPD4 PE=1 SV=2 && PF01789:PsbP	-	-	-1.77398	1.38e-12	1.26e-10	GO:0015979||GO:0008152||GO:0008150||GO:0009987||GO:0044237	photosynthesis||metabolic process||biological_process||cellular process||cellular metabolic process	GO:0009523||GO:0009654||GO:0019898||GO:0005622||GO:0005575||GO:0016020||GO:0005623||GO:0009521||GO:0009579||GO:0032991||GO:0034357||GO:0044424||GO:0044425||GO:0044436||GO:0044464||GO:0098796||GO:0042651||GO:1902494||GO:1990204	photosystem II||photosystem II oxygen evolving complex||extrinsic component of membrane||intracellular||cellular_component||membrane||cell||photosystem||thylakoid||protein-containing complex||photosynthetic membrane||intracellular part||membrane part||thylakoid part||cell part||membrane protein complex||thylakoid membrane||catalytic complex||oxidoreductase complex	GO:0005509||GO:0003674||GO:0005488||GO:0046872||GO:0043167||GO:0043169	calcium ion binding||molecular_function||binding||metal ion binding||ion binding||cation binding	--	--
Soffic_01G0033360-1A	Soffic_01G0033360-1A	Chr01A	82403716	82405807	+	1160	protein_coding	- && sp|Q9FN15|GLD27_ARATH Protein CONSERVED IN THE GREEN LINEAGE AND DIATOMS 27, chloroplastic OS=Arabidopsis thaliana OX=3702 GN=CGLD27 PE=2 SV=1 && PF06799:Conserved in the green lineage and diatoms 27	-	-	-1.4798	1.39e-12	1.27e-10	--	--	--	--	--	--	--	--
Soffic_08G0006630-1P	Soffic_08G0006630-1P	Chr08E	16230287	16234486	-	1999	protein_coding	- && sp|Q9FLP9|GGAP2_ARATH GDP-L-galactose phosphorylase 2 OS=Arabidopsis thaliana OX=3702 GN=VTC5 PE=1 SV=1 && -	-	-	-1.20319	1.39e-12	1.27e-10	--	--	--	--	--	--	sbi00053||sbi01100||sbi01110||sbi01240	Ascorbate and aldarate metabolism||Metabolic pathways||Biosynthesis of secondary metabolites||Biosynthesis of cofactors
LAp_10G0022830	LAp_10G0022830	Chr10G	65558953	65560429	+	1346	protein_coding	- && - && -	-	-	1.79037	1.48e-12	1.34e-10	--	--	--	--	--	--	--	--
Soffic_03G0016560-4E	Soffic_03G0016560-4E	Chr03E	49780624	49781993	+	1251	protein_coding	- && sp|Q9ZUN4|ACCO1_ARATH 1-aminocyclopropane-1-carboxylate oxidase 1 OS=Arabidopsis thaliana OX=3702 GN=ACO1 PE=2 SV=1 && PF03171:2OG-Fe(II) oxygenase superfamily|PF14226:non-haem dioxygenase in morphine synthesis N-terminal	-	-	-1.63557	1.51e-12	1.36e-10	GO:0055114||GO:0008152||GO:0008150	oxidation-reduction process||metabolic process||biological_process			GO:0016491||GO:0003674||GO:0003824	oxidoreductase activity||molecular_function||catalytic activity	sbi00270||sbi01100||sbi01110	Cysteine and methionine metabolism||Metabolic pathways||Biosynthesis of secondary metabolites
LAp_02G0024380	LAp_02G0024380	Chr02G	79637531	79639712	-	762	protein_coding	- && sp|P80022|RNLE_SOLLC Extracellular ribonuclease LE OS=Solanum lycopersicum OX=4081 PE=1 SV=2 && PF00445:Ribonuclease T2 family	-	-	1.10694	1.65e-12	1.49e-10					GO:0003723||GO:0033897||GO:0003674||GO:0003676||GO:0005488||GO:0097159||GO:1901363||GO:0003824||GO:0004518||GO:0004519||GO:0004521||GO:0004540||GO:0016787||GO:0016788||GO:0016892||GO:0016894||GO:0140098	RNA binding||ribonuclease T2 activity||molecular_function||nucleic acid binding||binding||organic cyclic compound binding||heterocyclic compound binding||catalytic activity||nuclease activity||endonuclease activity||endoribonuclease activity||ribonuclease activity||hydrolase activity||hydrolase activity, acting on ester bonds||endoribonuclease activity, producing 3'-phosphomonoesters||endonucleas…	--	--
LAp_01F0013380	LAp_01F0013380	Chr01F	30612786	30614380	+	1122	protein_coding	- && - && PF05564:Dormancy/auxin associated protein	-	-	1.96946	1.7e-12	1.54e-10	--	--	--	--	--	--	--	--
Soffic_02G0004530-4F	Soffic_02G0004530-4F	Chr02F	16730616	16734266	+	1726	protein_coding	- && sp|Q9LMA1|FMO1_ARATH Probable flavin-containing monooxygenase 1 OS=Arabidopsis thaliana OX=3702 GN=FMO1 PE=2 SV=1 && PF00743:Flavin-binding monooxygenase-like	-	-	3.59587	1.79e-12	1.61e-10	GO:0055114||GO:0008152||GO:0008150	oxidation-reduction process||metabolic process||biological_process			GO:0004499||GO:0050660||GO:0050661||GO:0003674||GO:0003824||GO:0004497||GO:0016491||GO:0016705||GO:0016709||GO:0000166||GO:0005488||GO:0036094||GO:0043167||GO:0043168||GO:0048037||GO:0050662||GO:0097159||GO:1901265||GO:1901363	N,N-dimethylaniline monooxygenase activity||flavin adenine dinucleotide binding||NADP binding||molecular_function||catalytic activity||monooxygenase activity||oxidoreductase activity||oxidoreductase activity, acting on paired donors, with incorporation or reduction of molecular oxygen||oxidoreductase activity, acting on paired donors, with incorporation or reduction of molecular oxygen, NAD(P)H a…	sbi00430||sbi01100	Taurine and hypotaurine metabolism||Metabolic pathways
Soffic_02G0034990-1B	Soffic_02G0034990-1B	Chr02B	94987754	94989396	-	1643	protein_coding	- && - && PF07893:Protein of unknown function (DUF1668)	-	-	2.3899	1.85e-12	1.66e-10	--	--	--	--	--	--	--	--
Soffic_01G0049620-1P	Soffic_01G0049620-1P	Chr01B	123557979	123561013	-	2282	protein_coding	- && sp|Q10RZ1|BAMY2_ORYSJ Beta-amylase 2, chloroplastic OS=Oryza sativa subsp. japonica OX=39947 GN=BAMY2 PE=1 SV=1 && PF01373:Glycosyl hydrolase family 14	-	-	-2.28777	1.9e-12	1.69e-10	GO:0000272||GO:0008152||GO:0005975||GO:0005976||GO:0008150||GO:0009056||GO:0009057||GO:0016052||GO:0043170||GO:0044238||GO:0071704||GO:1901575	polysaccharide catabolic process||metabolic process||carbohydrate metabolic process||polysaccharide metabolic process||biological_process||catabolic process||macromolecule catabolic process||carbohydrate catabolic process||macromolecule metabolic process||primary metabolic process||organic substance metabolic process||organic substance catabolic process			GO:0016161||GO:0003674||GO:0003824||GO:0004553||GO:0016160||GO:0016787||GO:0016798	beta-amylase activity||molecular_function||catalytic activity||hydrolase activity, hydrolyzing O-glycosyl compounds||amylase activity||hydrolase activity||hydrolase activity, acting on glycosyl bonds	sbi00500||sbi01100||sbi01110	Starch and sucrose metabolism||Metabolic pathways||Biosynthesis of secondary metabolites
LAp_03F0019120	LAp_03F0019120	Chr03F	57606310	57607311	+	1002	protein_coding	- && sp|P12331|CB22_ORYSJ Chlorophyll a-b binding protein 2, chloroplastic OS=Oryza sativa subsp. japonica OX=39947 GN=CAB2R PE=2 SV=2 && PF00504:Chlorophyll A-B binding protein	-	-	-1.08836	2.06e-12	1.83e-10	--	--	--	--	--	--	sbi00196||sbi01100	Photosynthesis - antenna proteins||Metabolic pathways
Soffic_10G0007790-2G	Soffic_10G0007790-2G	Chr10G	18374883	18376129	-	1247	protein_coding	- && sp|I4DST9|TCEA2_TULGE Tuliposide A-converting enzyme 2, chloroplastic OS=Tulipa gesneriana OX=13306 GN=TCEA2 PE=1 SV=1 && PF07859:alpha/beta hydrolase fold	-	-	-1.95858	2.08e-12	1.85e-10					GO:0016787||GO:0003674||GO:0003824	hydrolase activity||molecular_function||catalytic activity	--	--
Soffic_02G0036280-1A	Soffic_02G0036280-1A	Chr02A	99176696	99178885	+	953	protein_coding	- && - && PF03350:Uncharacterized protein family, UPF0114	-	-	-1.5789	2.18e-12	1.93e-10	--	--	--	--	--	--	--	--
Soffic_03G0034250-1A	Soffic_03G0034250-1A	Chr03A	85384929	85387043	-	1525	protein_coding	- && sp|Q7F2L3|NAC48_ORYSJ NAC domain-containing protein 48 OS=Oryza sativa subsp. japonica OX=39947 GN=NAC048 PE=1 SV=1 && PF02365:No apical meristem (NAM) protein	NAC	NAC	-2.19295	2.18e-12	1.93e-10	GO:0006355||GO:0008152||GO:0006139||GO:0006351||GO:0006725||GO:0006807||GO:0008150||GO:0009058||GO:0009059||GO:0009889||GO:0009987||GO:0010467||GO:0010468||GO:0010556||GO:0016070||GO:0018130||GO:0019219||GO:0019222||GO:0019438||GO:0031323||GO:0031326||GO:0032774||GO:0034641||GO:0034645||GO:0034654||GO:0043170||GO:0044237||GO:0044238||GO:0044249||GO:0044260||GO:0044271||GO:0046483||GO:0050789||GO:…	regulation of transcription, DNA-templated||metabolic process||nucleobase-containing compound metabolic process||transcription, DNA-templated||cellular aromatic compound metabolic process||nitrogen compound metabolic process||biological_process||biosynthetic process||macromolecule biosynthetic process||regulation of biosynthetic process||cellular process||gene expression||regulation of gene expre…			GO:0003677||GO:0003674||GO:0003676||GO:0005488||GO:0097159||GO:1901363	DNA binding||molecular_function||nucleic acid binding||binding||organic cyclic compound binding||heterocyclic compound binding	--	--
Soffic_03G0017060-6H	Soffic_03G0017060-6H	Chr03H	50391342	50392628	+	1191	protein_coding	- && sp|Q9ZUN4|ACCO1_ARATH 1-aminocyclopropane-1-carboxylate oxidase 1 OS=Arabidopsis thaliana OX=3702 GN=ACO1 PE=2 SV=1 && PF03171:2OG-Fe(II) oxygenase superfamily|PF14226:non-haem dioxygenase in morphine synthesis N-terminal	-	-	-2.65267	2.18e-12	1.93e-10	GO:0055114||GO:0008152||GO:0008150	oxidation-reduction process||metabolic process||biological_process			GO:0016491||GO:0003674||GO:0003824	oxidoreductase activity||molecular_function||catalytic activity	sbi00270||sbi01100||sbi01110	Cysteine and methionine metabolism||Metabolic pathways||Biosynthesis of secondary metabolites
Soffic_01G0010270-1A	Soffic_01G0010270-1A	Chr01A	21286075	21290156	-	2596	protein_coding	- && sp|Q9LJE5|ECT2_ARATH YTH domain-containing protein ECT2 OS=Arabidopsis thaliana OX=3702 GN=ECT2 PE=1 SV=1 && PF04146:YT521-B-like domain	-	-	1.29942	2.19e-12	1.93e-10					GO:0003723||GO:0003674||GO:0003676||GO:0005488||GO:0097159||GO:1901363	RNA binding||molecular_function||nucleic acid binding||binding||organic cyclic compound binding||heterocyclic compound binding	--	--
Soffic_03G0023750-1A	Soffic_03G0023750-1A	Chr03A	64587837	64592792	+	1869	protein_coding	- && sp|P31756|ALLN_ALLCG Alliin lyase (Fragment) OS=Allium cepa var. aggregatum OX=28911 PE=2 SV=1 && PF04864:Allinase|PF04863:Alliinase EGF-like domain	-	-	1.11508	2.34e-12	2.06e-10					GO:0016846||GO:0003674||GO:0003824||GO:0016829	carbon-sulfur lyase activity||molecular_function||catalytic activity||lyase activity	--	--
Soffic_01G0046350-1B	Soffic_01G0046350-1B	Chr01B	116476338	116478403	-	1037	protein_coding	- && - && -	-	-	-1.23201	2.35e-12	2.07e-10	--	--	--	--	--	--	--	--
Soffic_05G0007720-4G	Soffic_05G0007720-4G	Chr05G	24067025	24068617	+	1359	protein_coding	- && sp|Q9SLN8|DBR_TOBAC 2-alkenal reductase (NADP(+)-dependent) OS=Nicotiana tabacum OX=4097 GN=DBR PE=1 SV=1 && PF00107:Zinc-binding dehydrogenase|PF16884:N-terminal domain of oxidoreductase	-	-	-2.99084	2.46e-12	2.15e-10	GO:0055114||GO:0008152||GO:0008150	oxidation-reduction process||metabolic process||biological_process					--	--
LAp_00088860	LAp_00088860	utg014075l	40749	42847	-	753	protein_coding	- && - && PF10184:Uncharacterized conserved protein (DUF2358)	-	-	-1.18452	2.47e-12	2.16e-10	--	--	--	--	--	--	--	--
Soffic_05G0015260-1A	Soffic_05G0015260-1A	Chr05A	56723696	56724755	+	980	protein_coding	- && sp|Q06398|GSTU6_ORYSJ Probable glutathione S-transferase GSTU6 OS=Oryza sativa subsp. japonica OX=39947 GN=GSTU6 PE=2 SV=2 && PF02798:Glutathione S-transferase, N-terminal domain|PF00043:Glutathione S-transferase, C-terminal domain	-	-	-2.53975	2.57e-12	2.24e-10	GO:0006749||GO:0006790||GO:0008152||GO:0006518||GO:0006575||GO:0006807||GO:0008150||GO:0009987||GO:0034641||GO:0043603||GO:0044237||GO:0051186||GO:0071704||GO:1901564	glutathione metabolic process||sulfur compound metabolic process||metabolic process||peptide metabolic process||cellular modified amino acid metabolic process||nitrogen compound metabolic process||biological_process||cellular process||cellular nitrogen compound metabolic process||cellular amide metabolic process||cellular metabolic process||cofactor metabolic process||organic substance metabolic …			GO:0005515||GO:0003674||GO:0005488	protein binding||molecular_function||binding	sbi00480||sbi01100	Glutathione metabolism||Metabolic pathways
LAp_10F0005880	LAp_10F0005880	Chr10F	14892871	14893687	+	348	protein_coding	- && sp|Q02921|NO93_SOYBN Early nodulin-93 OS=Glycine max OX=3847 PE=2 SV=1 && PF03386:Early nodulin 93 ENOD93 protein	-	-	2.24554	2.59e-12	2.26e-10	--	--	--	--	--	--	--	--
Soffic_08G0012160-5F	Soffic_08G0012160-5F	Chr08F	43191914	43195554	+	2236	protein_coding	- && sp|Q9LMX4|PPA1_ARATH Probable inactive purple acid phosphatase 1 OS=Arabidopsis thaliana OX=3702 GN=PAP1 PE=2 SV=1 && PF16656:Purple acid Phosphatase, N-terminal domain|PF00149:Calcineurin-like phosphoesterase|PF17808:Fn3-like domain from Purple Acid Phosphatase|PF14008:Iron/zinc purple acid phosphatase-like protein C	-	-	1.57369	2.61e-12	2.27e-10					GO:0003993||GO:0046872||GO:0016787||GO:0003674||GO:0003824||GO:0016788||GO:0016791||GO:0042578||GO:0005488||GO:0043167||GO:0043169	acid phosphatase activity||metal ion binding||hydrolase activity||molecular_function||catalytic activity||hydrolase activity, acting on ester bonds||phosphatase activity||phosphoric ester hydrolase activity||binding||ion binding||cation binding	--	--
Soffic_03G0034460-2P	Soffic_03G0034460-2P	Chr03E	85736296	85748315	+	5057	protein_coding	- && sp|Q0WUR5|FAB1A_ARATH 1-phosphatidylinositol-3-phosphate 5-kinase FAB1A OS=Arabidopsis thaliana OX=3702 GN=FAB1A PE=2 SV=1 && PF00118:TCP-1/cpn60 chaperonin family|PF01504:Phosphatidylinositol-4-phosphate 5-Kinase	-	-	-1.20845	2.7e-12	2.35e-10	GO:0046488||GO:0008152||GO:0006629||GO:0006644||GO:0006650||GO:0006793||GO:0006796||GO:0008150||GO:0009987||GO:0019637||GO:0044237||GO:0044238||GO:0044255||GO:0046486||GO:0071704	phosphatidylinositol metabolic process||metabolic process||lipid metabolic process||phospholipid metabolic process||glycerophospholipid metabolic process||phosphorus metabolic process||phosphate-containing compound metabolic process||biological_process||cellular process||organophosphate metabolic process||cellular metabolic process||primary metabolic process||cellular lipid metabolic process||gly…			GO:0005524||GO:0016307||GO:0000166||GO:0003674||GO:0005488||GO:0008144||GO:0017076||GO:0030554||GO:0032553||GO:0032555||GO:0032559||GO:0035639||GO:0036094||GO:0043167||GO:0043168||GO:0097159||GO:0097367||GO:1901265||GO:1901363||GO:0003824||GO:0016301||GO:0016740||GO:0016772||GO:0016773	ATP binding||phosphatidylinositol phosphate kinase activity||nucleotide binding||molecular_function||binding||drug binding||purine nucleotide binding||adenyl nucleotide binding||ribonucleotide binding||purine ribonucleotide binding||adenyl ribonucleotide binding||purine ribonucleoside triphosphate binding||small molecule binding||ion binding||anion binding||organic cyclic compound binding||carboh…	sbi00562||sbi01100||sbi04070||sbi04145	Inositol phosphate metabolism||Metabolic pathways||Phosphatidylinositol signaling system||Phagosome
Soffic_08G0015490-4H	Soffic_08G0015490-4H	Chr08H	50544739	50548703	-	2290	protein_coding	- && sp|Q0ILZ4|RH9_ORYSJ DEAD-box ATP-dependent RNA helicase 9 OS=Oryza sativa subsp. japonica OX=39947 GN=Os12g0611200 PE=2 SV=1 && PF00271:Helicase conserved C-terminal domain|PF00270:DEAD/DEAH box helicase	-	-	1.15063	2.71e-12	2.35e-10					GO:0003676||GO:0005524||GO:0003674||GO:0005488||GO:0097159||GO:1901363||GO:0000166||GO:0008144||GO:0017076||GO:0030554||GO:0032553||GO:0032555||GO:0032559||GO:0035639||GO:0036094||GO:0043167||GO:0043168||GO:0097367||GO:1901265	nucleic acid binding||ATP binding||molecular_function||binding||organic cyclic compound binding||heterocyclic compound binding||nucleotide binding||drug binding||purine nucleotide binding||adenyl nucleotide binding||ribonucleotide binding||purine ribonucleotide binding||adenyl ribonucleotide binding||purine ribonucleoside triphosphate binding||small molecule binding||ion binding||anion binding||c…	--	--
Soffic_03G0011720-6F	Soffic_03G0011720-6F	Chr03F	27039891	27048721	-	2070	protein_coding	- && sp|Q10MW3|PDC2_ORYSJ Pyruvate decarboxylase 2 OS=Oryza sativa subsp. japonica OX=39947 GN=PDC2 PE=2 SV=1 && PF02776:Thiamine pyrophosphate enzyme, N-terminal TPP binding domain|PF02775:Thiamine pyrophosphate enzyme, C-terminal TPP binding domain|PF00205:Thiamine pyrophosphate enzyme, central domain	-	-	1.43787	2.72e-12	2.35e-10					GO:0030976||GO:0003824||GO:0000287||GO:0003674||GO:0005488||GO:0019842||GO:0036094||GO:0043167||GO:0043168||GO:0043169||GO:0048037||GO:0050662||GO:0097159||GO:1901363||GO:1901681||GO:0046872	thiamine pyrophosphate binding||catalytic activity||magnesium ion binding||molecular_function||binding||vitamin binding||small molecule binding||ion binding||anion binding||cation binding||cofactor binding||coenzyme binding||organic cyclic compound binding||heterocyclic compound binding||sulfur compound binding||metal ion binding	sbi00010||sbi01100||sbi01110	Glycolysis / Gluconeogenesis||Metabolic pathways||Biosynthesis of secondary metabolites
Soffic_03G0003660-2B	Soffic_03G0003660-2B	Chr03B	8621287	8625541	+	1393	protein_coding	- && sp|Q9LVS0|KUA1_ARATH Transcription factor KUA1 OS=Arabidopsis thaliana OX=3702 GN=KUA1 PE=1 SV=1 && PF00249:Myb-like DNA-binding domain	MYB-related	MYB->MYB-related	-1.59451	2.94e-12	2.53e-10	--	--	--	--	--	--	--	--
LAp_03C0016840	LAp_03C0016840	Chr03C	48344581	48345580	+	907	protein_coding	- && sp|Q06398|GSTU6_ORYSJ Probable glutathione S-transferase GSTU6 OS=Oryza sativa subsp. japonica OX=39947 GN=GSTU6 PE=2 SV=2 && PF13410:Glutathione S-transferase, C-terminal domain|PF02798:Glutathione S-transferase, N-terminal domain	-	-	-1.7486	3.02e-12	2.59e-10	GO:0006749||GO:0006790||GO:0008152||GO:0006518||GO:0006575||GO:0006807||GO:0008150||GO:0009987||GO:0034641||GO:0043603||GO:0044237||GO:0051186||GO:0071704||GO:1901564	glutathione metabolic process||sulfur compound metabolic process||metabolic process||peptide metabolic process||cellular modified amino acid metabolic process||nitrogen compound metabolic process||biological_process||cellular process||cellular nitrogen compound metabolic process||cellular amide metabolic process||cellular metabolic process||cofactor metabolic process||organic substance metabolic …			GO:0005515||GO:0003674||GO:0005488	protein binding||molecular_function||binding	sbi00480||sbi01100	Glutathione metabolism||Metabolic pathways
Soffic_03G0009700-2C	Soffic_03G0009700-2C	Chr03C	23397725	23398481	-	757	protein_coding	- && - && -	-	-	1.47114	3.16e-12	2.71e-10	--	--	--	--	--	--	--	--
Soffic_04G0022430-2B	Soffic_04G0022430-2B	Chr04B	65124522	65129172	-	2651	protein_coding	- && sp|A2X7F7|PAL2_ORYSI Phenylalanine ammonia-lyase OS=Oryza sativa subsp. indica OX=39946 GN=ZB8 PE=3 SV=1 && PF00221:Aromatic amino acid lyase	-	-	-1.12561	3.38e-12	2.88e-10					GO:0003824||GO:0003674	catalytic activity||molecular_function	sbi00360||sbi00940||sbi01100||sbi01110	Phenylalanine metabolism||Phenylpropanoid biosynthesis||Metabolic pathways||Biosynthesis of secondary metabolites
Soffic_01G0024870-5E	Soffic_01G0024870-5E	Chr01E	54347473	54348240	+	768	protein_coding	- && sp|Q9SQR4|ADRC3_ARATH NADPH-dependent aldehyde reductase-like protein, chloroplastic OS=Arabidopsis thaliana OX=3702 GN=At3g03980 PE=3 SV=1 && PF13561:Enoyl-(Acyl carrier protein) reductase	-	-	-1.76007	3.68e-12	3.14e-10	--	--	--	--	--	--	sbi00061||sbi00780||sbi01100||sbi01110||sbi01212||sbi01240	Fatty acid biosynthesis||Biotin metabolism||Metabolic pathways||Biosynthesis of secondary metabolites||Fatty acid metabolism||Biosynthesis of cofactors
Soffic_04G0028690-8P	Soffic_04G0028690-8P	Chr04G	75127036	75131445	-	2579	protein_coding	- && sp|Q6Z2T8|SSY22_ORYSJ Soluble starch synthase 2-2, chloroplastic/amyloplastic OS=Oryza sativa subsp. japonica OX=39947 GN=SSII-2 PE=2 SV=2 && PF08323:Starch synthase catalytic domain	-	-	-1.65382	4.21e-12	3.58e-10	--	--	--	--	--	--	sbi00500||sbi01100||sbi01110	Starch and sucrose metabolism||Metabolic pathways||Biosynthesis of secondary metabolites
Soffic_04G0024010-3C	Soffic_04G0024010-3C	Chr04C	69109522	69117660	+	908	protein_coding	- && sp|Q05737|YPTM2_MAIZE GTP-binding protein YPTM2 OS=Zea mays OX=4577 GN=YPTM2 PE=2 SV=1 && PF00071:Ras family	-	-	1.32186	4.35e-12	3.69e-10					GO:0003924||GO:0005525||GO:0003674||GO:0003824||GO:0017111||GO:0016462||GO:0016787||GO:0016817||GO:0016818||GO:0000166||GO:0001882||GO:0001883||GO:0005488||GO:0017076||GO:0019001||GO:0032549||GO:0032550||GO:0032553||GO:0032555||GO:0032561||GO:0035639||GO:0036094||GO:0043167||GO:0043168||GO:0097159||GO:0097367||GO:1901265||GO:1901363	GTPase activity||GTP binding||molecular_function||catalytic activity||nucleoside-triphosphatase activity||pyrophosphatase activity||hydrolase activity||hydrolase activity, acting on acid anhydrides||hydrolase activity, acting on acid anhydrides, in phosphorus-containing anhydrides||nucleotide binding||nucleoside binding||purine nucleoside binding||binding||purine nucleotide binding||guanyl nucleo…	--	--
Soffic_02G0007910-1A	Soffic_02G0007910-1A	Chr02A	22770543	22770936	+	294	protein_coding	- && - && PF06522:NADH-ubiquinone reductase complex 1 MLRQ subunit	-	-	-1.19816	4.63e-12	3.92e-10	--	--	--	--	--	--	--	--
Soffic_03G0018850-4E	Soffic_03G0018850-4E	Chr03E	55478748	55484209	-	2073	protein_coding	- && sp|Q54V77|PYRG_DICDI CTP synthase OS=Dictyostelium discoideum OX=44689 GN=ctps PE=3 SV=1 && PF00117:Glutamine amidotransferase class-I|PF06418:CTP synthase N-terminus	-	-	3.87188	4.67e-12	3.95e-10	GO:0006221||GO:0008152||GO:0006139||GO:0006220||GO:0006725||GO:0006753||GO:0006793||GO:0006796||GO:0006807||GO:0008150||GO:0009058||GO:0009117||GO:0009165||GO:0009987||GO:0018130||GO:0019438||GO:0019637||GO:0034641||GO:0034654||GO:0044237||GO:0044238||GO:0044249||GO:0044271||GO:0044281||GO:0046483||GO:0055086||GO:0071704||GO:0072527||GO:0072528||GO:0090407||GO:1901293||GO:1901360||GO:1901362||GO:…	pyrimidine nucleotide biosynthetic process||metabolic process||nucleobase-containing compound metabolic process||pyrimidine nucleotide metabolic process||cellular aromatic compound metabolic process||nucleoside phosphate metabolic process||phosphorus metabolic process||phosphate-containing compound metabolic process||nitrogen compound metabolic process||biological_process||biosynthetic process||n…			GO:0003883||GO:0003674||GO:0003824||GO:0016874||GO:0016879	CTP synthase activity||molecular_function||catalytic activity||ligase activity||ligase activity, forming carbon-nitrogen bonds	sbi00240||sbi01100||sbi01232||sbi01240	Pyrimidine metabolism||Metabolic pathways||Nucleotide metabolism||Biosynthesis of cofactors
Soffic_02G0007900-1P	Soffic_02G0007900-1P	Chr02C	21488984	21494956	+	3841	protein_coding	- && sp|Q6YVM4|CESA6_ORYSJ Probable cellulose synthase A catalytic subunit 6 [UDP-forming] OS=Oryza sativa subsp. japonica OX=39947 GN=CESA6 PE=2 SV=1 && PF14569:Zinc-binding RING-finger|PF03552:Cellulose synthase	-	-	-1.36527	4.74e-12	4e-10	GO:0030244||GO:0000271||GO:0008152||GO:0005975||GO:0005976||GO:0006073||GO:0008150||GO:0009058||GO:0009059||GO:0009250||GO:0009987||GO:0016051||GO:0030243||GO:0033692||GO:0034637||GO:0034645||GO:0043170||GO:0044042||GO:0044237||GO:0044238||GO:0044249||GO:0044260||GO:0044262||GO:0044264||GO:0051273||GO:0051274||GO:0071704||GO:1901576	cellulose biosynthetic process||polysaccharide biosynthetic process||metabolic process||carbohydrate metabolic process||polysaccharide metabolic process||cellular glucan metabolic process||biological_process||biosynthetic process||macromolecule biosynthetic process||glucan biosynthetic process||cellular process||carbohydrate biosynthetic process||cellulose metabolic process||cellular polysacchari…	GO:0016020||GO:0005575	membrane||cellular_component	GO:0016760||GO:0003674||GO:0003824||GO:0008194||GO:0016740||GO:0016757||GO:0016758||GO:0016759||GO:0035251||GO:0046527	cellulose synthase (UDP-forming) activity||molecular_function||catalytic activity||UDP-glycosyltransferase activity||transferase activity||transferase activity, transferring glycosyl groups||transferase activity, transferring hexosyl groups||cellulose synthase activity||UDP-glucosyltransferase activity||glucosyltransferase activity	--	--
LAp_02D0030330	LAp_02D0030330	Chr02D	87322823	87323920	+	999	protein_coding	- && sp|P27523|CB23_HORVU Chlorophyll a-b binding protein of LHCII type III, chloroplastic OS=Hordeum vulgare OX=4513 GN=LHBC PE=2 SV=1 && PF00504:Chlorophyll A-B binding protein	-	-	-1.92867	4.77e-12	4.02e-10	--	--	--	--	--	--	sbi00196||sbi01100	Photosynthesis - antenna proteins||Metabolic pathways
Soffic_06G0021320-2B	Soffic_06G0021320-2B	Chr06B	57556325	57569343	-	4041	protein_coding	- && sp|A0A0P0XCU3|SSY3A_ORYSJ Soluble starch synthase 3a, chloroplastic/amyloplastic OS=Oryza sativa subsp. japonica OX=39947 GN=SSIIIA PE=1 SV=2 && PF08323:Starch synthase catalytic domain|PF16760:Starch/carbohydrate-binding module (family 53)	-	-	-1.15747	4.93e-12	4.15e-10					GO:2001070||GO:0001871||GO:0003674||GO:0030246||GO:0005488||GO:0030247	starch binding||pattern binding||molecular_function||carbohydrate binding||binding||polysaccharide binding	sbi00500||sbi01100||sbi01110	Starch and sucrose metabolism||Metabolic pathways||Biosynthesis of secondary metabolites
Soffic_05G0019760-4D	Soffic_05G0019760-4D	Chr05D	77118033	77120937	-	1390	protein_coding	- && sp|Q2QZJ8|JAMYB_ORYSJ Transcription factor JAMYB OS=Oryza sativa subsp. japonica OX=39947 GN=JAMYB PE=2 SV=1 && PF00249:Myb-like DNA-binding domain	MYB	MYB->MYB	-1.79078	5.13e-12	4.31e-10	--	--	--	--	--	--	--	--
Soffic_04G0015840-1A	Soffic_04G0015840-1A	Chr04A	47114611	47115824	-	749	protein_coding	- && - && -	-	-	1.52689	5.47e-12	4.59e-10	--	--	--	--	--	--	--	--
Soffic_10G0015540-1A	Soffic_10G0015540-1A	Chr10A	50370277	50373303	+	2805	protein_coding	- && sp|Q9SKK0|EBF1_ARATH EIN3-binding F-box protein 1 OS=Arabidopsis thaliana OX=3702 GN=EBF1 PE=1 SV=1 && -	-	-	1.41248	5.81e-12	4.86e-10					GO:0005515||GO:0003674||GO:0005488	protein binding||molecular_function||binding	sbi04016||sbi04075	MAPK signaling pathway - plant||Plant hormone signal transduction
Soffic_01G0041300-4F	Soffic_01G0041300-4F	Chr01F	112947253	112953166	+	3432	protein_coding	- && sp|Q336N8|JM706_ORYSJ Lysine-specific demethylase JMJ706 OS=Oryza sativa subsp. japonica OX=39947 GN=JMJ706 PE=2 SV=1 && PF02928:C5HC2 zinc finger|PF02375:jmjN domain|PF02373:JmjC domain, hydroxylase	Jumonji	Jumonji	-1.01488	5.92e-12	4.94e-10	--	--	--	--	--	--	--	--
Soffic_03G0014070-3D	Soffic_03G0014070-3D	Chr03D	34616294	34630275	-	5022	protein_coding	- && sp|Q9LZJ5|AB14C_ARATH ABC transporter C family member 14 OS=Arabidopsis thaliana OX=3702 GN=ABCC14 PE=1 SV=1 && PF00005:ABC transporter|PF00664:ABC transporter transmembrane region	-	-	-1.23596	6.1e-12	5.08e-10	GO:0055085||GO:0006810||GO:0008150||GO:0051179||GO:0051234	transmembrane transport||transport||biological_process||localization||establishment of localization	GO:0016021||GO:0005575||GO:0016020||GO:0031224||GO:0044425	integral component of membrane||cellular_component||membrane||intrinsic component of membrane||membrane part	GO:0005524||GO:0042626||GO:0000166||GO:0003674||GO:0005488||GO:0008144||GO:0017076||GO:0030554||GO:0032553||GO:0032555||GO:0032559||GO:0035639||GO:0036094||GO:0043167||GO:0043168||GO:0097159||GO:0097367||GO:1901265||GO:1901363||GO:0042623||GO:0003824||GO:0017111||GO:0005215||GO:0022857||GO:0016887||GO:0015399||GO:0015405||GO:0016462||GO:0016787||GO:0016817||GO:0016818||GO:0022804||GO:0043492	ATP binding||ATPase activity, coupled to transmembrane movement of substances||nucleotide binding||molecular_function||binding||drug binding||purine nucleotide binding||adenyl nucleotide binding||ribonucleotide binding||purine ribonucleotide binding||adenyl ribonucleotide binding||purine ribonucleoside triphosphate binding||small molecule binding||ion binding||anion binding||organic cyclic compou…	sbi02010	ABC transporters
Soffic_07G0010410-1A	Soffic_07G0010410-1A	Chr07A	35100567	35103901	+	1461	protein_coding	- && sp|O49939|TLP40_SPIOL Peptidyl-prolyl cis-trans isomerase, chloroplastic OS=Spinacia oleracea OX=3562 GN=TLP40 PE=1 SV=1 && PF00160:Cyclophilin type peptidyl-prolyl cis-trans isomerase/CLD	-	-	-1.08394	6.32e-12	5.26e-10	GO:0000413||GO:0008152||GO:0006464||GO:0006807||GO:0008150||GO:0009987||GO:0018193||GO:0018208||GO:0019538||GO:0036211||GO:0043170||GO:0043412||GO:0044237||GO:0044238||GO:0044260||GO:0044267||GO:0071704||GO:1901564	protein peptidyl-prolyl isomerization||metabolic process||cellular protein modification process||nitrogen compound metabolic process||biological_process||cellular process||peptidyl-amino acid modification||peptidyl-proline modification||protein metabolic process||protein modification process||macromolecule metabolic process||macromolecule modification||cellular metabolic process||primary metaboli…			GO:0003755||GO:0003674||GO:0003824||GO:0016853||GO:0016859||GO:0140096	peptidyl-prolyl cis-trans isomerase activity||molecular_function||catalytic activity||isomerase activity||cis-trans isomerase activity||catalytic activity, acting on a protein	--	--
Soffic_04G0029120-3C	Soffic_04G0029120-3C	Chr04C	80337790	80342275	-	1789	protein_coding	- && sp|Q6Z312|BZP23_ORYSJ bZIP transcription factor 23 OS=Oryza sativa subsp. japonica OX=39947 GN=BZIP23 PE=2 SV=1 && PF00170:bZIP transcription factor	bZIP	bZIP	-1.1206	6.37e-12	5.29e-10	GO:0006355||GO:0008152||GO:0006139||GO:0006351||GO:0006725||GO:0006807||GO:0008150||GO:0009058||GO:0009059||GO:0009889||GO:0009987||GO:0010467||GO:0010468||GO:0010556||GO:0016070||GO:0018130||GO:0019219||GO:0019222||GO:0019438||GO:0031323||GO:0031326||GO:0032774||GO:0034641||GO:0034645||GO:0034654||GO:0043170||GO:0044237||GO:0044238||GO:0044249||GO:0044260||GO:0044271||GO:0046483||GO:0050789||GO:…	regulation of transcription, DNA-templated||metabolic process||nucleobase-containing compound metabolic process||transcription, DNA-templated||cellular aromatic compound metabolic process||nitrogen compound metabolic process||biological_process||biosynthetic process||macromolecule biosynthetic process||regulation of biosynthetic process||cellular process||gene expression||regulation of gene expre…			GO:0003700||GO:0003674||GO:0140110	DNA binding transcription factor activity||molecular_function||transcription regulator activity	sbi04075	Plant hormone signal transduction
Soffic_10G0026230-3G	Soffic_10G0026230-3G	Chr10G	73348208	73349919	-	1712	protein_coding	- && sp|Q6VAA7|U88B1_STERE UDP-glycosyltransferase 88B1 OS=Stevia rebaudiana OX=55670 GN=UGT88B1 PE=2 SV=1 && PF00201:UDP-glucoronosyl and UDP-glucosyl transferase	-	-	-2.23973	6.42e-12	5.32e-10					GO:0008194||GO:0003674||GO:0003824||GO:0016740||GO:0016757	UDP-glycosyltransferase activity||molecular_function||catalytic activity||transferase activity||transferase activity, transferring glycosyl groups	--	--
Soffic_06G0018070-4E	Soffic_06G0018070-4E	Chr06E	53465863	53466814	+	856	protein_coding	- && sp|P40267|H1_SOLPN Histone H1 OS=Solanum pennellii OX=28526 PE=2 SV=1 && PF00538:linker histone H1 and H5 family	-	-	1.2158	7.34e-12	6.07e-10	GO:0006334||GO:0051276||GO:0006333||GO:0034728||GO:0031497||GO:0006323||GO:0006325||GO:0006996||GO:0008150||GO:0009987||GO:0022607||GO:0016043||GO:0034622||GO:0043933||GO:0044085||GO:0065003||GO:0065004||GO:0071103||GO:0071824||GO:0071840	nucleosome assembly||chromosome organization||chromatin assembly or disassembly||nucleosome organization||chromatin assembly||DNA packaging||chromatin organization||organelle organization||biological_process||cellular process||cellular component assembly||cellular component organization||cellular protein-containing complex assembly||protein-containing complex subunit organization||cellular compon…	GO:0000786||GO:0005622||GO:0005575||GO:0000785||GO:0005623||GO:0005694||GO:0032991||GO:0032993||GO:0043226||GO:0043228||GO:0043229||GO:0043232||GO:0044422||GO:0044424||GO:0044427||GO:0044446||GO:0044464||GO:0044815	nucleosome||intracellular||cellular_component||chromatin||cell||chromosome||protein-containing complex||protein-DNA complex||organelle||non-membrane-bounded organelle||intracellular organelle||intracellular non-membrane-bounded organelle||organelle part||intracellular part||chromosomal part||intracellular organelle part||cell part||DNA packaging complex	GO:0003677||GO:0003674||GO:0003676||GO:0005488||GO:0097159||GO:1901363	DNA binding||molecular_function||nucleic acid binding||binding||organic cyclic compound binding||heterocyclic compound binding	--	--
Soffic_06G0007990-2P	Soffic_06G0007990-2P	Chr06H	38611093	38616404	+	4460	protein_coding	- && sp|Q9SQ64|COR2_PAPSO Non-functional NADPH-dependent codeinone reductase 2 OS=Papaver somniferum OX=3469 GN=COR2 PE=1 SV=1 && PF00248:Aldo/keto reductase family	-	-	-1.81182	7.66e-12	6.32e-10	--	--	--	--	--	--	sbi00999||sbi01100||sbi01110	Biosynthesis of various plant secondary metabolites||Metabolic pathways||Biosynthesis of secondary metabolites
LAp_01B0000290	LAp_01B0000290	Chr01B	1012622	1041134	+	6881	protein_coding	- && sp|Q9SGH2|MBD9_ARATH Methyl-CpG-binding domain-containing protein 9 OS=Arabidopsis thaliana OX=3702 GN=MBD9 PE=2 SV=1 && PF15612:WSTF, HB1, Itc1p, MBD9 motif 1|PF00628:PHD-finger	PHD	PHD	-2.4995	7.75e-12	6.38e-10					GO:0005515||GO:0003674||GO:0005488	protein binding||molecular_function||binding	--	--
Soffic_04G0028340-1P	Soffic_04G0028340-1P	Chr04B	77456960	77464855	+	1267	protein_coding	- && sp|Q8LDD3|CUT1D_ARATH Protein CURVATURE THYLAKOID 1D, chloroplastic OS=Arabidopsis thaliana OX=3702 GN=CURT1D PE=1 SV=1 && PF14159:CAAD domains of cyanobacterial aminoacyl-tRNA synthetase	-	-	-1.86017	7.94e-12	6.53e-10	--	--	--	--	--	--	--	--
Soffic_07G0006040-4D	Soffic_07G0006040-4D	Chr07D	16206475	16209898	-	1494	protein_coding	- && sp|Q0J6T3|CADH5_ORYSJ Probable cinnamyl alcohol dehydrogenase 5 OS=Oryza sativa subsp. japonica OX=39947 GN=CAD5 PE=3 SV=2 && PF00107:Zinc-binding dehydrogenase|PF08240:Alcohol dehydrogenase GroES-like domain	-	-	-1.09039	8.27e-12	6.79e-10	GO:0055114||GO:0008152||GO:0008150	oxidation-reduction process||metabolic process||biological_process					sbi00940||sbi01100||sbi01110	Phenylpropanoid biosynthesis||Metabolic pathways||Biosynthesis of secondary metabolites
Soffic_10G0019560-5G	Soffic_10G0019560-5G	Chr10G	57776040	57777437	-	723	protein_coding	- && - && -	-	-	-1.20546	8.53e-12	7e-10	--	--	--	--	--	--	--	--
Soffic_06G0001020-5G	Soffic_06G0001020-5G	Chr06G	3057522	3059549	+	1689	protein_coding	- && sp|P49081|MASY_MAIZE Malate synthase, glyoxysomal OS=Zea mays OX=4577 GN=LIP PE=2 SV=1 && PF01274:Malate synthase	-	-	3.05068	8.64e-12	7.07e-10	GO:0006097||GO:0008152||GO:0005975||GO:0006081||GO:0006082||GO:0008150||GO:0009987||GO:0019752||GO:0032787||GO:0043436||GO:0044237||GO:0044238||GO:0044262||GO:0044281||GO:0046487||GO:0071704	glyoxylate cycle||metabolic process||carbohydrate metabolic process||cellular aldehyde metabolic process||organic acid metabolic process||biological_process||cellular process||carboxylic acid metabolic process||monocarboxylic acid metabolic process||oxoacid metabolic process||cellular metabolic process||primary metabolic process||cellular carbohydrate metabolic process||small molecule metabolic p…			GO:0004474||GO:0003824||GO:0003674||GO:0016740||GO:0016746||GO:0046912	malate synthase activity||catalytic activity||molecular_function||transferase activity||transferase activity, transferring acyl groups||transferase activity, transferring acyl groups, acyl groups converted into alkyl on transfer	sbi00620||sbi00630||sbi01100||sbi01110||sbi01200	Pyruvate metabolism||Glyoxylate and dicarboxylate metabolism||Metabolic pathways||Biosynthesis of secondary metabolites||Carbon metabolism
LAp_00051060	LAp_00051060	utg003437l_773000_1005999	31902	32500	-	599	protein_coding	- && - && -	-	-	1.07195	8.65e-12	7.07e-10	--	--	--	--	--	--	--	--
Soffic_04G0019980-1A	Soffic_04G0019980-1A	Chr04A	56967103	56971222	-	2265	protein_coding	- && sp|Q9FG33|LRKS5_ARATH Probable L-type lectin-domain containing receptor kinase S.5 OS=Arabidopsis thaliana OX=3702 GN=LECRKS5 PE=2 SV=1 && PF00069:Protein kinase domain	-	-	-1.58266	8.87e-12	7.24e-10	GO:0006468||GO:0008152||GO:0006464||GO:0006793||GO:0006796||GO:0006807||GO:0008150||GO:0009987||GO:0016310||GO:0019538||GO:0036211||GO:0043170||GO:0043412||GO:0044237||GO:0044238||GO:0044260||GO:0044267||GO:0071704||GO:1901564	protein phosphorylation||metabolic process||cellular protein modification process||phosphorus metabolic process||phosphate-containing compound metabolic process||nitrogen compound metabolic process||biological_process||cellular process||phosphorylation||protein metabolic process||protein modification process||macromolecule metabolic process||macromolecule modification||cellular metabolic process|…			GO:0004672||GO:0005524||GO:0003674||GO:0003824||GO:0016301||GO:0016740||GO:0016772||GO:0016773||GO:0140096||GO:0000166||GO:0005488||GO:0008144||GO:0017076||GO:0030554||GO:0032553||GO:0032555||GO:0032559||GO:0035639||GO:0036094||GO:0043167||GO:0043168||GO:0097159||GO:0097367||GO:1901265||GO:1901363	protein kinase activity||ATP binding||molecular_function||catalytic activity||kinase activity||transferase activity||transferase activity, transferring phosphorus-containing groups||phosphotransferase activity, alcohol group as acceptor||catalytic activity, acting on a protein||nucleotide binding||binding||drug binding||purine nucleotide binding||adenyl nucleotide binding||ribonucleotide binding|…	--	--
LAp_01E0042630	LAp_01E0042630	Chr01E	109486438	109487261	-	824	protein_coding	- && sp|Q9FDX6|CP1_ARATH Calcium-binding protein CP1 OS=Arabidopsis thaliana OX=3702 GN=CP1 PE=2 SV=1 && PF00036:EF hand|PF13499:EF-hand domain pair	-	-	-1.20065	9.76e-12	7.95e-10					GO:0005509||GO:0003674||GO:0005488||GO:0046872||GO:0043167||GO:0043169	calcium ion binding||molecular_function||binding||metal ion binding||ion binding||cation binding	sbi04016||sbi04070||sbi04626	MAPK signaling pathway - plant||Phosphatidylinositol signaling system||Plant-pathogen interaction
Soffic_09G0009230-3F	Soffic_09G0009230-3F	Chr09F	30602721	30603681	-	842	protein_coding	- && - && -	-	-	1.18001	9.94e-12	8.09e-10	--	--	--	--	--	--	--	--
LAp_00102570	LAp_00102570	utg019603l	45588	49866	-	1180	protein_coding	- && sp|Q40784|AAPC_CENCI Putative glucose-6-phosphate 1-epimerase OS=Cenchrus ciliaris OX=35872 PE=2 SV=1 && PF01263:Aldose 1-epimerase	-	-	1.67536	1e-11	8.13e-10	GO:0005975||GO:0008152||GO:0008150||GO:0044238||GO:0071704	carbohydrate metabolic process||metabolic process||biological_process||primary metabolic process||organic substance metabolic process			GO:0016853||GO:0003824||GO:0030246||GO:0003674||GO:0005488	isomerase activity||catalytic activity||carbohydrate binding||molecular_function||binding	sbi00010||sbi01100||sbi01110	Glycolysis / Gluconeogenesis||Metabolic pathways||Biosynthesis of secondary metabolites
Soffic_07G0014330-3D	Soffic_07G0014330-3D	Chr07D	46066855	46068675	-	1733	protein_coding	- && sp|Q0JBZ8|HCT1_ORYSJ Hydroxycinnamoyltransferase 1 OS=Oryza sativa subsp. japonica OX=39947 GN=HCT1 PE=2 SV=1 && PF02458:Transferase family	-	-	-1.48028	1.02e-11	8.31e-10					GO:0016747||GO:0003674||GO:0003824||GO:0016740||GO:0016746	transferase activity, transferring acyl groups other than amino-acyl groups||molecular_function||catalytic activity||transferase activity||transferase activity, transferring acyl groups	sbi00940||sbi00941||sbi00945||sbi01100||sbi01110	Phenylpropanoid biosynthesis||Flavonoid biosynthesis||Stilbenoid, diarylheptanoid and gingerol biosynthesis||Metabolic pathways||Biosynthesis of secondary metabolites
Soffic_10G0011450-3C	Soffic_10G0011450-3C	Chr10C	28384886	28410244	-	6737	protein_coding	- && sp|Q9FYG2|CMTA4_ARATH Calmodulin-binding transcription activator 4 OS=Arabidopsis thaliana OX=3702 GN=CAMTA4 PE=1 SV=1 && PF03859:CG-1 domain|PF00931:NB-ARC domain|PF13637:Ankyrin repeats (many copies)|PF13855:Leucine rich repeat	CAMTA	CAMTA	-1.18913	1.03e-11	8.33e-10					GO:0003677||GO:0043531||GO:0005515||GO:0003674||GO:0003676||GO:0005488||GO:0097159||GO:1901363||GO:0000166||GO:0017076||GO:0030554||GO:0032553||GO:0032555||GO:0032559||GO:0036094||GO:0043167||GO:0043168||GO:0097367||GO:1901265	DNA binding||ADP binding||protein binding||molecular_function||nucleic acid binding||binding||organic cyclic compound binding||heterocyclic compound binding||nucleotide binding||purine nucleotide binding||adenyl nucleotide binding||ribonucleotide binding||purine ribonucleotide binding||adenyl ribonucleotide binding||small molecule binding||ion binding||anion binding||carbohydrate derivative bindi…	--	--
LAp_10C0010100	LAp_10C0010100	Chr10C	24097803	24100036	+	1278	protein_coding	- && - && PF11267:Domain of unknown function (DUF3067)	-	-	-1.4659	1.05e-11	8.51e-10	--	--	--	--	--	--	--	--
Soffic_03G0015820-2B	Soffic_03G0015820-2B	Chr03B	50936041	50944389	+	2917	protein_coding	- && sp|Q54V77|PYRG_DICDI CTP synthase OS=Dictyostelium discoideum OX=44689 GN=ctps PE=3 SV=1 && PF00117:Glutamine amidotransferase class-I|PF06418:CTP synthase N-terminus	-	-	1.83542	1.12e-11	9e-10	GO:0006221||GO:0008152||GO:0006139||GO:0006220||GO:0006725||GO:0006753||GO:0006793||GO:0006796||GO:0006807||GO:0008150||GO:0009058||GO:0009117||GO:0009165||GO:0009987||GO:0018130||GO:0019438||GO:0019637||GO:0034641||GO:0034654||GO:0044237||GO:0044238||GO:0044249||GO:0044271||GO:0044281||GO:0046483||GO:0055086||GO:0071704||GO:0072527||GO:0072528||GO:0090407||GO:1901293||GO:1901360||GO:1901362||GO:…	pyrimidine nucleotide biosynthetic process||metabolic process||nucleobase-containing compound metabolic process||pyrimidine nucleotide metabolic process||cellular aromatic compound metabolic process||nucleoside phosphate metabolic process||phosphorus metabolic process||phosphate-containing compound metabolic process||nitrogen compound metabolic process||biological_process||biosynthetic process||n…			GO:0003883||GO:0003674||GO:0003824||GO:0016874||GO:0016879	CTP synthase activity||molecular_function||catalytic activity||ligase activity||ligase activity, forming carbon-nitrogen bonds	sbi00240||sbi01100||sbi01232||sbi01240	Pyrimidine metabolism||Metabolic pathways||Nucleotide metabolism||Biosynthesis of cofactors
LAp_00028430	LAp_00028430	utg001194l_7643000_7686999	12420	13984	+	1565	protein_coding	- && - && -	-	-	-1.63638	1.13e-11	9.06e-10	--	--	--	--	--	--	--	--
Soffic_06G0007250-1P	Soffic_06G0007250-1P	Chr06G	29011553	29014066	+	1788	protein_coding	- && sp|Q6VVA6|HAK1_ORYSJ Potassium transporter 1 OS=Oryza sativa subsp. japonica OX=39947 GN=HAK1 PE=1 SV=2 && PF02705:K+ potassium transporter	-	-	-1.10813	1.17e-11	9.37e-10	GO:0071805||GO:0006810||GO:0006811||GO:0006812||GO:0006813||GO:0030001||GO:0008150||GO:0009987||GO:0015672||GO:0034220||GO:0051179||GO:0051234||GO:0055085||GO:0071804||GO:0098655||GO:0098660||GO:0098662	potassium ion transmembrane transport||transport||ion transport||cation transport||potassium ion transport||metal ion transport||biological_process||cellular process||monovalent inorganic cation transport||ion transmembrane transport||localization||establishment of localization||transmembrane transport||cellular potassium ion transport||cation transmembrane transport||inorganic ion transmembrane …	GO:0016020||GO:0005575	membrane||cellular_component	GO:0015079||GO:0003674||GO:0046873||GO:0005215||GO:0022857||GO:0008324||GO:0015075||GO:0015077||GO:0015318||GO:0022890	potassium ion transmembrane transporter activity||molecular_function||metal ion transmembrane transporter activity||transporter activity||transmembrane transporter activity||cation transmembrane transporter activity||ion transmembrane transporter activity||monovalent inorganic cation transmembrane transporter activity||inorganic molecular entity transmembrane transporter activity||inorganic catio…	--	--
LAp_02F0011630	LAp_02F0011630	Chr02F	39072676	39074796	-	1586	protein_coding	- && sp|Q9LYA9|CP41A_ARATH Chloroplast stem-loop binding protein of 41 kDa a, chloroplastic OS=Arabidopsis thaliana OX=3702 GN=CSP41A PE=1 SV=1 && PF01370:NAD dependent epimerase/dehydratase family	-	-	-2.02775	1.17e-11	9.42e-10					GO:0003824||GO:0003674	catalytic activity||molecular_function	--	--
Soffic_03G0008150-2B	Soffic_03G0008150-2B	Chr03B	18250510	18253233	+	1953	protein_coding	- && sp|Q10I20|XAT3_ORYSJ Alpha-1,3-arabinosyltransferase XAT3 OS=Oryza sativa subsp. japonica OX=39947 GN=XAT3 PE=1 SV=1 && PF04577:Protein of unknown function (DUF563)	-	-	2.57448	1.18e-11	9.44e-10					GO:0016757||GO:0003674||GO:0003824||GO:0016740	transferase activity, transferring glycosyl groups||molecular_function||catalytic activity||transferase activity	--	--
Soffic_04G0033280-2P	Soffic_04G0033280-2P	Chr04B	87794693	87795880	+	980	protein_coding	- && sp|A0A1C9II22|NR_NARAP Noroxomaritidine/norcraugsodine reductase OS=Narcissus aff. pseudonarcissus MK-2014 OX=1540222 GN=NR PE=1 SV=1 && PF13561:Enoyl-(Acyl carrier protein) reductase	-	-	-1.92478	1.18e-11	9.45e-10	--	--	--	--	--	--	sbi00960||sbi01100||sbi01110	Tropane, piperidine and pyridine alkaloid biosynthesis||Metabolic pathways||Biosynthesis of secondary metabolites
[truncated: 3,212 more rows]
